# Supplementary material for: Opportunities and new developments for the study of surfaces and interfaces in soft condensed matter at the SIRIUS beamline of Synchrotron SOLEIL
Source: J Synchrotron Radiat. 2024 Jan 1;31(Pt 1):162–76. doi: 10.1107/S1600577523008810 (PMC10833424; doi:10.1107/S1600577523008810)
Supplement: Supplementary file 1 [file s-31-00162-sup1.zip]

Archive with 123 entries (103 files):
- JupyLabBook-v3.0.2/
- JupyLabBook-v3.0.2/.gitignore
- JupyLabBook-v3.0.2/CHANGELOG.md
- JupyLabBook-v3.0.2/JupyLabBook.ipynb
- JupyLabBook-v3.0.2/LICENSE
- JupyLabBook-v3.0.2/README.md
- JupyLabBook-v3.0.2/data/
- JupyLabBook-v3.0.2/data/.keep
- JupyLabBook-v3.0.2/docs/
- JupyLabBook-v3.0.2/docs/JupyLabBook_User_Manual.pdf
- JupyLabBook-v3.0.2/docs/XRF/
- JupyLabBook-v3.0.2/docs/XRF/PyMca_User_Manual.pdf
- JupyLabBook-v3.0.2/docs/XRF/comparison_jupyfluo_pymca.html
- JupyLabBook-v3.0.2/docs/XRF/comparison_jupyfluo_pymca.ipynb
- JupyLabBook-v3.0.2/docs/XRR_liquid/
- JupyLabBook-v3.0.2/docs/XRR_liquid/Howto_batch_XRR_liquid.html
- JupyLabBook-v3.0.2/docs/XRR_liquid/Howto_batch_XRR_liquid.ipynb
- JupyLabBook-v3.0.2/docs/XRR_liquid/Howto_data_reduction_XRR_liquid.html
- JupyLabBook-v3.0.2/docs/XRR_liquid/Howto_data_reduction_XRR_liquid.ipynb
- JupyLabBook-v3.0.2/docs/XRR_solid/
- JupyLabBook-v3.0.2/docs/XRR_solid/Howto_batch_XRR_solid.html
- JupyLabBook-v3.0.2/docs/XRR_solid/Howto_batch_XRR_solid.ipynb
- JupyLabBook-v3.0.2/docs/XRR_solid/Howto_data_reduction_XRR_solid.html
- JupyLabBook-v3.0.2/docs/XRR_solid/Howto_data_reduction_XRR_solid.ipynb
- JupyLabBook-v3.0.2/docs/example.zip
- JupyLabBook-v3.0.2/docs/index_doc_lib.html
- JupyLabBook-v3.0.2/docs/sphinx/
- JupyLabBook-v3.0.2/docs/sphinx/Makefile
- JupyLabBook-v3.0.2/docs/sphinx/build/
- JupyLabBook-v3.0.2/docs/sphinx/build/doctrees/
- JupyLabBook-v3.0.2/docs/sphinx/build/doctrees/environment.pickle
- JupyLabBook-v3.0.2/docs/sphinx/build/doctrees/index.doctree
- JupyLabBook-v3.0.2/docs/sphinx/build/doctrees/lib.backend.doctree
- JupyLabBook-v3.0.2/docs/sphinx/build/doctrees/lib.doctree
- JupyLabBook-v3.0.2/docs/sphinx/build/doctrees/lib.frontend.doctree
- JupyLabBook-v3.0.2/docs/sphinx/build/doctrees/lib.frontend.process_widgets.doctree
- JupyLabBook-v3.0.2/docs/sphinx/build/doctrees/modules.doctree
- JupyLabBook-v3.0.2/docs/sphinx/build/html/
- JupyLabBook-v3.0.2/docs/sphinx/build/html/.buildinfo
- JupyLabBook-v3.0.2/docs/sphinx/build/html/_sources/
- JupyLabBook-v3.0.2/docs/sphinx/build/html/_sources/index.rst.txt
- JupyLabBook-v3.0.2/docs/sphinx/build/html/_sources/lib.backend.rst.txt
- JupyLabBook-v3.0.2/docs/sphinx/build/html/_sources/lib.frontend.process_widgets.rst.txt
- JupyLabBook-v3.0.2/docs/sphinx/build/html/_sources/lib.frontend.rst.txt
- JupyLabBook-v3.0.2/docs/sphinx/build/html/_sources/lib.rst.txt
- JupyLabBook-v3.0.2/docs/sphinx/build/html/_sources/modules.rst.txt
- JupyLabBook-v3.0.2/docs/sphinx/build/html/_static/
- JupyLabBook-v3.0.2/docs/sphinx/build/html/_static/_sphinx_javascript_frameworks_compat.js
- JupyLabBook-v3.0.2/docs/sphinx/build/html/_static/basic.css
- JupyLabBook-v3.0.2/docs/sphinx/build/html/_static/classic.css
- JupyLabBook-v3.0.2/docs/sphinx/build/html/_static/doctools.js
- JupyLabBook-v3.0.2/docs/sphinx/build/html/_static/documentation_options.js
- JupyLabBook-v3.0.2/docs/sphinx/build/html/_static/file.png
- JupyLabBook-v3.0.2/docs/sphinx/build/html/_static/jquery-3.6.0.js
- JupyLabBook-v3.0.2/docs/sphinx/build/html/_static/jquery.js
- JupyLabBook-v3.0.2/docs/sphinx/build/html/_static/language_data.js
- JupyLabBook-v3.0.2/docs/sphinx/build/html/_static/minus.png
- JupyLabBook-v3.0.2/docs/sphinx/build/html/_static/plus.png
- JupyLabBook-v3.0.2/docs/sphinx/build/html/_static/pygments.css
- JupyLabBook-v3.0.2/docs/sphinx/build/html/_static/searchtools.js
- JupyLabBook-v3.0.2/docs/sphinx/build/html/_static/sidebar.js
- JupyLabBook-v3.0.2/docs/sphinx/build/html/_static/underscore-1.13.1.js
- JupyLabBook-v3.0.2/docs/sphinx/build/html/_static/underscore.js
- JupyLabBook-v3.0.2/docs/sphinx/build/html/genindex.html
- JupyLabBook-v3.0.2/docs/sphinx/build/html/index.html
- JupyLabBook-v3.0.2/docs/sphinx/build/html/lib.backend.html
- JupyLabBook-v3.0.2/docs/sphinx/build/html/lib.frontend.html
- JupyLabBook-v3.0.2/docs/sphinx/build/html/lib.frontend.process_widgets.html
- JupyLabBook-v3.0.2/docs/sphinx/build/html/lib.html
- JupyLabBook-v3.0.2/docs/sphinx/build/html/modules.html
- JupyLabBook-v3.0.2/docs/sphinx/build/html/objects.inv
- JupyLabBook-v3.0.2/docs/sphinx/build/html/py-modindex.html
- JupyLabBook-v3.0.2/docs/sphinx/build/html/search.html
- JupyLabBook-v3.0.2/docs/sphinx/build/html/searchindex.js
- JupyLabBook-v3.0.2/docs/sphinx/make.bat
- JupyLabBook-v3.0.2/docs/sphinx/source/
- JupyLabBook-v3.0.2/docs/sphinx/source/conf.py
- JupyLabBook-v3.0.2/docs/sphinx/source/index.rst
- JupyLabBook-v3.0.2/docs/sphinx/source/lib.backend.rst
- JupyLabBook-v3.0.2/docs/sphinx/source/lib.frontend.process_widgets.rst
- JupyLabBook-v3.0.2/docs/sphinx/source/lib.frontend.rst
- JupyLabBook-v3.0.2/docs/sphinx/source/lib.rst
- JupyLabBook-v3.0.2/docs/sphinx/source/modules.rst
- JupyLabBook-v3.0.2/lib/
- JupyLabBook-v3.0.2/lib/__init__.py
- JupyLabBook-v3.0.2/lib/backend/
- JupyLabBook-v3.0.2/lib/backend/PyNexus.py
- JupyLabBook-v3.0.2/lib/backend/__init__.py
- JupyLabBook-v3.0.2/lib/backend/area_detector.py
- JupyLabBook-v3.0.2/lib/backend/data_1d.py
- JupyLabBook-v3.0.2/lib/backend/gixd.py
- JupyLabBook-v3.0.2/lib/backend/gixs.py
- JupyLabBook-v3.0.2/lib/backend/isotherm.py
- JupyLabBook-v3.0.2/lib/backend/xrf.py
- JupyLabBook-v3.0.2/lib/backend/xrr.py
- JupyLabBook-v3.0.2/lib/frontend/
- JupyLabBook-v3.0.2/lib/frontend/__init__.py
- JupyLabBook-v3.0.2/lib/frontend/action.py
- JupyLabBook-v3.0.2/lib/frontend/experiment.py
- JupyLabBook-v3.0.2/lib/frontend/form.py
- JupyLabBook-v3.0.2/lib/frontend/jlb_io.py
- JupyLabBook-v3.0.2/lib/frontend/notebook.py
- JupyLabBook-v3.0.2/lib/frontend/process.py
- JupyLabBook-v3.0.2/lib/frontend/process_widgets/
- JupyLabBook-v3.0.2/lib/frontend/process_widgets/__init__.py
- JupyLabBook-v3.0.2/lib/frontend/process_widgets/warea_detector.py
- JupyLabBook-v3.0.2/lib/frontend/process_widgets/wdata_1d.py
- JupyLabBook-v3.0.2/lib/frontend/process_widgets/wgixd.py
- JupyLabBook-v3.0.2/lib/frontend/process_widgets/wgixs.py
- JupyLabBook-v3.0.2/lib/frontend/process_widgets/wisotherm.py
- JupyLabBook-v3.0.2/lib/frontend/process_widgets/wxrf.py
- JupyLabBook-v3.0.2/lib/frontend/process_widgets/wxrr.py
- JupyLabBook-v3.0.2/lib/frontend/scan.py
- JupyLabBook-v3.0.2/lib/jupylabbook.py
- JupyLabBook-v3.0.2/lib/params/
- JupyLabBook-v3.0.2/lib/params/dead_pixels/
- JupyLabBook-v3.0.2/lib/params/dead_pixels/dead_pixels_pilatus.dat
- JupyLabBook-v3.0.2/lib/params/dead_pixels/dead_pixels_ufxc.dat
- JupyLabBook-v3.0.2/lib/params/params_init.json
- JupyLabBook-v3.0.2/lib/params/xas_standards/
- JupyLabBook-v3.0.2/lib/params/xas_standards/XAS_ref_Ni.txt
- JupyLabBook-v3.0.2/lib/params/xas_standards/XAS_ref_Zn.txt
- JupyLabBook-v3.0.2/requirements.txt
