# Supplementary material for: Opportunities and new developments for the study of surfaces and interfaces in soft condensed matter at the SIRIUS beamline of Synchrotron SOLEIL
Source: J Synchrotron Radiat. 2024 Jan 1;31(Pt 1):162–76. doi: 10.1107/S1600577523008810 (PMC10833424; doi:10.1107/S1600577523008810)
Supplement: Supplementary file 1 [file s-31-00162-sup1.zip › JupyLabBook-v3.0.2/CHANGELOG.md]

# Release notes

## v3.0.2
- Fix sigma0 in data_1d.fit_with_erf, works better with an init value of 0.1 instead of 0.01 for very symmetric scans.

- Removed button insert_image, too many bugs from one jupyter notebook version to another, and images too heavy.

- Add a checklist in the example, to check that no file disappeared after an update.

## v3.0.1
- Update dead pixels ufxc with actual one.

- Temporary fix of the bug in the logs of spyc python3, trying to remove the DEBUG lines.

- Do not keep previous value for first/last point of isotherm in memory.

- XRR:
	- Correction error when signal is below noise, in log plots.
	- Print a waiting message while data are saved.
	- Update message for XRR calibration.

## v3.0
- MAJOR UPDATE: Complete rewriting of the library and corrections of diverse minor bugs.

## v2.12.2
- Modify function on_button_insert_script_clicked in Action.py, to avoid cutting long lines in the PDF.

- Add function Sensors1D.Calib_energy for calibration in energy with foils and XAS reference.


## v2.12.1
- Restore save fluospectrum.mat in XRF.py

- Remove the tiny correction with ICR/OCR in XRF.py, to have exactly the same numbers in the variable spectrums, and in the saved file fluospectrum.mat


## v2.12
- New rules for numbering versions: vX.Y.Z with X major, Y minor, Z patch. Each new version increments Z (not used if Z=0). If the file Example.ipynb cannot run with the new libraries, increment Y and restart at Z=0.

- The cell is not automatically executed in Calibration_thetaz (to avoid erasing the correct value in case of a click by mistake)

- Switch from interact to interactive in Set_interactive_1D, to allow for a better display of logx/logy and easier future evolution

- Rework the gaussian and erf fit (no bounds on params, possibility to pass more args in dict_params)

- Remove bug in extraction of scan name when several sessions of spyc are open in parallel

## Update to v2.11.1  
- Add possibility to plot in log in 1D plot

- Fit of 1D plots also generates a pdf and a dat file

- Add XAS reference for Zn and Ni in lib/extraction/common/ for calibration in energy

- Change default adress for insert scripts  

- Clean CHANGELOG.md

- Update docs with XRR solid/liquid (batch and howto)

- Convert XRR.py into to separate libraries XRR_liquid.py and XRR_solid.py


## Update to v2.10.4
- Deal with accents in Fill Form.

- Add starting/ending time to plots.

- Correct the calculation of alphaf. Remove the approximation of small incident angles in the calculation of alphaf, which is not necessary and complicates the calculation for nothing.

- Clean example.zip

- Add manual for PyMca in docs.

## Update to v2.10.3
- Fix bug with Load/Save state (should not try to pickle expt directly, but each attribute individually instead)

- Fix bug with XRR when plotting the direct beam.

## Update to 2.10.2
- Add the possibility to save all the individual images within a scan for DetectorSum and GIXS (for dynamics studies).

- Save the 0D dat (.dat file) for DetectorSum and GIXS. Rewrite the way it was done in Sensors1D, Isotherm and XRF to avoid calling PyNexus in the Save() function.

- Replace np.int by int (depreciation in numpy).

- Add a requirements.txt file.

## Update to 2.10.1
- Remove directory from the form, could cause bugs if using / in the path.

- Code cleaning with pylint.

- New button ```Insert text```: replace ```Insert comment``` with a widget to help the user writing and formatting the text. The line breaks of the text are converted to markdown automatically.

- New buttons Save/Load state. Useful when a notebook is too large and one wants to create a new one. Use the button ```Save state``` to export the current state of the notebook (i.e. the variable ```expt``) to a pickle file in the working folder; and then load it into the new notebook by clicking on ```Load state```.

- Most of the figures from the notebook are now saved as well in pdf in the working folder (when save=True)

- Import script: scans are now numbered in scripts for keywords 'cont_regh', 'ascan', 'dscan' and 'tscan'. Possible to comment a line in the script to avoid its numbering.

- GIXS: Change the qz calculation in GIXS.py. There was a mistake in the calculation of qz (alphai was converted twice to rad, which has a small impact, alphai is already very small). Also the horizon was taken as a reference for qz=0 which is wrong, qz = 0 at the position of the direct beam. The new version was compared to results from BornAgain and GIDVis in GISAXS and GIWAXS with the same results (except for the geometry corrections not implemented in the notebook).

- GIXD: Update the manual to specify the approximations done in calculations of qxy/qz.

- Add the UFX as a potential 2D detector. PilatusSum.py becomes DetectorSum.py and corresponding buttons in the GUI are changed. It is possible to use the UFX with ```Plot 2D detector``` and ```XRR```. UFX will be added in GIXS or GIXD if needed in the future. 

## Update to 2.9
- Improve fit with erf and gaussian with new initial guess for mu.

- Continue to prepare update to 2.9, adding Jupyter nbextension Table of Contents(2). Best config:
	- Collapsible Headings:
		- Add a toolbar button to collapse the closest header cell
		- Add a control in each heading cell's input prompt to collapse/uncollapse it
		- Adjust the size of the toggle controls to match their heading levels
		- By default, selecting a whole section also expands the section to reveal its last cell. Set this option to false to disable the expansion.
	- Table of Contents (2):
		- Automatically number notebook's sections
		- Display toc window/sidebar at startup
		- Display Table of Contents as a sidebar (otherwise as a floating window)
		- Mark toc item of header in viewport when scrolling
		- Widen the display area to fit the browser window (may be useful with sidebar option)
		- Display Table of Contents as a navigation menu
	- Move notebook's title and menu on the left instead of being centered


- Now create a branch for the future release. The branch "master" should always be identical to the last working release.
- Adapt set_matplotlib_formats('png', 'pdf') for IPython>=7.23
- Add logs and images to example
- Deal with depreciation in nbconvert traitlets 5.0 when generating the pdf.

## Update to 2.8
- Add asymmetric background subtraction (up, down, left or right) in XRR.  
- Add possibility to track or not the reflected beam in XRR.  
- Correct error in background subtraction of the direct beam in XRR.

## Update to 2.7
- Add background subtraction in XRR.
- Add docs/XRR with detailed notebook on how the data reduction is done.
- Update example and manual.

## Update to 2.6
- Validate changes in XRR.
- Add possibility to force gamma in GIXD (useful when done in parallel with XRR).
- Update example and manual with XRR.

## Update to 2.5
- Add XRR.

## Update to 2.4
- Fix the prints, which had spurious tabulations.  
- Add possibility to save data in XRF. Fix notebook crash when the fluo-elements were not correct.  
- Fix numbering of scripts with line returns in loops.  
- Fix long commands that were cut in the pdf.  
- Change display of GIXS.  
- thetai can now be extracted from alphax value in GIXS.  

## Update to 2.3
- Removing the latex template (not working with nbconvert>= 6.0)
- Add a markdown cell at the beginning of the ipynb file for creating a table of contents in the PDF.  

## Update to 2.2
- Fixing problem with dead pixels in GIXD.  
- Single line commands are broken in multiple lines to avoid too long lines.  

## Update to 2.1
- Fixing a problem in GIXD and Sensors1D, the last data point was omitted in Extract and Save. NaNs were also wrongly handled.  

### Major update to 2.0
- Now versioning only the main JupyLabBook.ipynb file  
- Re-organize the architecture of the code. Now all the libraries are in the lib folder.  
- Creation of real libraries, which can be used in other projects.  
- Resize the plots for having smaller figures in the pdf.  

## Update to 1.1.0
- FrontendFunctions.py: 1.1.0
- Add the option to insert an image.

## Update to 1.0.3
- CustomFunctions.py: 1.0.3
- Corrections to remove warnings from matplotlib 3.3.2 (pcolormersh and adding matplotlib inline)

## Update to 1.0.2
- CustomFunctions.py: 1.0.2
- Corrections for GISX:
	- Change the sign of gamma in the calculation of the position of the direct beam after rotation of the detector.
	- Always print the positions of the detector in GISX

## Update to 1.0.1
- CustomFunctions.py: 1.0.1
- FrontendFunctions.py: 1.0.1

- Corrections for XRF:
	- Peak identification is now working with more than one element
	- Peak are ordered in the caption
	- The size of the sheet increases dynamically (previous limit was at 10 peaks)

### Release of 1.0
- Release of the version 1.0. From now on, releases will be more sparse and priority will be given to minimization of changes between versions.
- A user manual is now available in the repo.
- Few typos/display corrections.

## Update to 0.21
- CustomFunctions.py: 0.21
	- Major update in GIXS/GIXD: keep only the approximate qxy, leave all other options for analysis.
	- Automatic zoom in GIXS/Plot_pilatus when the x or y range is wrong.

- FrontendFunctions.py: 0.21
	- Major update in GIXS/GIXD: keep only the approximate qxy, leave all other options for analysis.
	- Possibility not to add scan numbers in print_scripts by leaving the box empty.

- JupyLabBook.ipynb:
	- Add a test in the first cell to avoid erasing all the info when running it.

## Update to 0.20
- FrontendFunctions.py: 0.20
	- Insert command now in reversed alphabetic order.
	- Removed a bug in XRF when the user remove a peak.
	- Show the peaks in the widget XRF when user clicks on validate peaks.
	- XRF: User can plot a peak or not with y/n. Possibility to identify peaks with multiple scans.

- CustomFunctions.py: 0.20
	- Quick fix: the -2 were not removed before profile integration in GIXS and Extract_pilatus. They are now set to 0 before integration (but remains at -2 on the 2D images).

## Update to 0.19
- CustomFunctions.py: 0.19
	- Removed the binning in GIXS (too complicated for the user, left for analysis).
	- Save profiles with header when plotting qxy/q in GIXS.
	- Added header in profiles in Plot_pilatus.

- FrontendFunctions.py: 0.19
	- Removed the binning in GIXS (too complicated for the user, left for analysis).
	- Add the possibility to extract the logs into a human-readable format with the command Convert logs.

## Update to 0.18
- JupyLabBook.ipynb
	- Put a javascript command in the first cell to avoid cell collapse (no need to click on a cell to expand it)

- CustomFunctions.py: 0.18
	- Add possibility to print peak positions in XRF

- FrontendFunctions.py: 0.18
	- Add possibility to print peak positions in XRF
	- Add next action button when no scan is selected (by mistake)

## Update to 0.17
- CustomFunctions.py: 0.17
	- Save the profiles in Plot pilatus
	- Profile in x and y in Plot_pilatus
	- Replaced the pixel image by profiles in Extract_GIXS

- FrontendFunctions.py: 0.17
	- Fix the display bug in the print_command and add the date of each command
	- Profile in x and y in Plot_pilatus
	- Replaced the pixel image by profiles in Extract_GIXS

## Update to 0.16
- FrontendFunctions.py: 0.16
- CustomFunctions.py: 0.16
- Add the possibility to put xmin and xmax in the profile in Extract_Pilatus.

## Update to 0.15
- FrontendFunctions.py: 0.15
- CustomFunctions.py: 0.15
- Add the possibility to force the value of gamma and delta in GIXS.

## Update to 0.14
- FrontendFunctions.py: 0.14
- CustomFunctions.py: 0.14
- Save all data in the working directory.

## Update to 0.13
- FrontendFunctions.py: 0.13
- Add possibility to print absorbers of a scan.

- CustomFunctions.py: 0.13
- Add possibility to print absorbers of a scan.
- Print in red in Vineyard.

## Update to 0.12
- FrontendFunctions.py: 0.12
	- Cosmetic changes in widgets.
	- Fix missing '\n' in script import.
	- Change the way to import scripts.
	- Add possibility to add scan numbers in scripts automatically.
	- Add new command 'Insert commands' to extract commands from a log file.

- CustomFunctions.py: 0.12
	- In XRF: the first spectrum in 'First/last spectrum' plot is now the first non-zero spectrum.

## Update to 0.11
- FrontendFunctions.py: 0.11
	- Add delay on cell creation to avoid creation of several identical cells on fast computers.
- CustomFunctions.py: 0.11
	- Add the choice to do a PyNexus fast extract for the extraction of XRF and Isotherms. All the other extractions are set to fast=True by default.
	- Add an informative error message when elements are not right in XRF. Set default to 4 instead of 0, 1, 2, 3.
	- Add the possibility to print wm ('where motors') through a button. Goes as a table in the pdf.
