# Supplementary material for: Opportunities and new developments for the study of surfaces and interfaces in soft condensed matter at the SIRIUS beamline of Synchrotron SOLEIL
Source: J Synchrotron Radiat. 2024 Jan 1;31(Pt 1):162–76. doi: 10.1107/S1600577523008810 (PMC10833424; doi:10.1107/S1600577523008810)
Supplement: Supplementary file 1 [file s-31-00162-sup1.zip › JupyLabBook-v3.0.2/JupyLabBook.ipynb]

# %% [markdown]
# JupyLabBook @ SIRIUS

# %% [code]
%%latex
\tableofcontents
\newpage

# %% [code]
# Import standard libraries
import numpy as np
import matplotlib.pyplot as plt

# Necessary for plotting in the notebook
%matplotlib inline

# Import custom libraries
import lib.jupylabbook as jlb
from lib.backend import gixd, gixs, data_1d, isotherm, xrf, area_detector, xrr

# Set paths
dir_user = 'Z:\\com-sirius\\users\\2022\\user\\'
paths = {
'notebook' : 'JupyLabBook.ipynb',
'dir_params' : 'lib/params/',
'dir_save' : 'data/',
'dir_nxs' : dir_user,
'dir_logs' : dir_user+'logs\\',
'dir_scripts' : dir_user+'scripts\\',
}

jlb.start(paths)
