# Supplementary material for: Opportunities and new developments for the study of surfaces and interfaces in soft condensed matter at the SIRIUS beamline of Synchrotron SOLEIL
Source: J Synchrotron Radiat. 2024 Jan 1;31(Pt 1):162–76. doi: 10.1107/S1600577523008810 (PMC10833424; doi:10.1107/S1600577523008810)
Supplement: Supplementary file 1 [file s-31-00162-sup1.zip › JupyLabBook-v3.0.2/docs/XRF/comparison_jupyfluo_pymca.ipynb]

# %% [markdown]
# Comparion JupyFluo and PyMca

# %% [markdown]
The aim of this notebook is to compare quantitavely some results from fits usinf JupyFluo and PyMca. The conclusion is that the differences between the two approaches are negligible.

# %% [code]
%%latex
\tableofcontents
\newpage

# %% [code]
# RUN THIS CELL TO START

__version__ = '0.6.1'
print("JupyFluo version: %s"%__version__)
print("More info on: %s"%"https://gitlab.com/soleil-data-treatment/soleil-beamlines/soleil-beamline-sirius/JupyFluo")

import matplotlib.pyplot as plt
%matplotlib inline
import numpy as np

# import custom libraries
from lib.frontend.experiment import Experiment
from lib.frontend.myWidgets import myWidgets
from lib.extraction import PyNexus as PN
import lib.frontend.main as FE

# To get vector plots in the PDF
import matplotlib_inline.backend_inline
matplotlib_inline.backend_inline.set_matplotlib_formats('png', 'pdf')

# Expand the result cells
from IPython.display import Javascript, display
display(Javascript('IPython.OutputArea.prototype._should_scroll = function(lines) {return false;}'))

# Name of the notebook (necessary for saving in pdf)
notebook_name = 'comparison_jupyfluo_pymca.ipynb'

# Directory where the data will be saved
save_dir = "save/"

# Directory where the nexus files are 
files_dir = "../files/"

# Logs depth level (default = 0, extensive = 1)
logs_lvl = 0

# Create the objects Experiment and myWidgets
expt = Experiment(notebook_name, save_dir, files_dir, logs_lvl) 
wid = myWidgets()

# Check the files and create the interactive cell
expt.check_and_init()

# %% [markdown]
# SIRIUS_Fluo_2020_02_16_02289  


# %% [markdown]
## Fit with JupyFluo

# %% [markdown]
  
### Session ID: 20220207_203848  
Fit results for file ```SIRIUS_Fluo_2020_02_16_02289.nxs```  
Parameters and results saved in:  
```save/SIRIUS_Fluo_2020_02_16_02289/20220207_203848/```  


# %% [markdown]
  
**Extraction parameters**  
Spectrum interval = [0, 1405]  
Channel interval = [140, 1250]  
SDD elements used = [4]  


# %% [markdown]
  
**Fit parameters**  
List of fitted parameters: ['sl', 'ct']  
beam energy = 12000; min. strength = 0.01  
**Params for conversion to eVs**  
gain = 9.9279; eV0 = -18.4341  
**Params for linear background**  
slope = 0.001; constant = 2.163  
Fit the background on the subset [4000 eV, 6000 eV]  
**Params for elastic peaks**  
noise = 0.1051; tail fraction (low energy side) = 0  
tail width (low energy side) = 0; shelf fraction = 0.6993  
**Params for Compton peaks**  
broadening factor = 1; tail fraction (low energy side) = 0.1089; tail fraction (high energy side) = 0  
tail width (low energy side) = 5; tail width (high energy side) = 0

# %% [code]
fit_index=1000
path_to_result_folder='save/SIRIUS_Fluo_2020_02_16_02289/20220207_203848/'
expt.plot_all_fit_results(fit_index, path_to_result_folder)

# %% [markdown]
## Comparison with PyMca

# %% [markdown]
### Curves

# %% [code]
file_curve_pymca = '../2289/Results_batch/FIT/SIRIUS_Fluo_2020_02_16_02289.nxs_FITDIR/SIRIUS_Fluo_2020_02_16_02289.nxs_1.0000.1000.fit'
with open(file_curve_pymca) as a_file:
    for line in a_file:
        if 'energy = [' in line:
            energy_pymca = [float(x)*1000. for x in line.split('energy = ')[1][2:-3].split(' ')]
        if 'ydata = [' in line:
            ydata_pymca = [float(x) for x in line.split('ydata = ')[1][2:-3].split(' ')]
        if 'yfit = [' in line:
            yfit_pymca = [float(x) for x in line.split('yfit = ')[1][2:-3].split(' ')]
            

file_curve_jupy = 'save/SIRIUS_Fluo_2020_02_16_02289/20220207_203848/fit_curves/spectrum_1000.csv'
curve_jupy = np.genfromtxt(file_curve_jupy, delimiter =';', names = True)

energy_jupy = curve_jupy['eVs']
ydata_jupy = curve_jupy['data']
yfit_jupy = curve_jupy['fit']


# %% [code]
fig = plt.figure(figsize=(12,6))
plt.plot(energy_pymca, ydata_pymca, 'k.')
plt.plot(energy_pymca, yfit_pymca, 'r-', lw = 3, label = 'fit pymca')
plt.plot(energy_jupy, yfit_jupy, 'b-', lw = 3, label = 'fit jupyfluo')

#plt.plot(x, y_jupy*ratio, label = 'jupyfluo')
plt.yscale('log')
plt.ylim(1,1e4)
plt.legend()
plt.show()

# %% [markdown]
### Fit results

# %% [code]
data_pymca = np.genfromtxt('../2289/Results_batch/IMAGES/SIRIUS_Fluo_2020_02_16_02289.csv',
                     delimiter =';', names = True)[0:1406]
print('header pymca:\n',data_pymca.dtype.names)
data_jupy = np.genfromtxt('save/SIRIUS_Fluo_2020_02_16_02289/20220207_203848/fit_results.csv',
                           delimiter =';', names = True)
print('')
print('header jupyfluo:\n',data_jupy.dtype.names)

# %% [markdown]
#### Area Au

# %% [code]
x = data_pymca['column']
y_pymca = data_pymca['Au_L']
y_jupy = data_jupy['area_Au_L']

# Average ratio to scale the two curves
ratio = np.nanmean(y_pymca/y_jupy)

fig = plt.figure(figsize=(12,6))
plt.plot(x, y_pymca, label = 'pymca')
plt.plot(x, y_jupy*ratio, label = 'jupyfluo')
plt.yscale('log')
plt.ylim(2e5,4.5e5)
plt.legend()
plt.show()

# %% [markdown]
#### Area S

# %% [code]
x = data_pymca['column']
y_pymca = data_pymca['S_Kb']
y_jupy = data_jupy['area_S_K']

# Average ratio to scale the two curves
ratio = np.nanmean(y_pymca/y_jupy)

fig = plt.figure(figsize=(12,6))
plt.plot(x, y_pymca, label = 'pymca')
plt.plot(x, y_jupy*ratio, label = 'jupyfluo')
plt.yscale('log')
plt.ylim(1e2,3e2)
plt.legend()
plt.show()

# %% [markdown]
#### Area El

# %% [code]
x = data_pymca['column']
y_pymca = data_pymca['Scatter_Peak000']
y_jupy = data_jupy['area_Elastic_El']

# Average ratio to scale the two curves
ratio = np.nanmean(y_pymca/y_jupy)

fig = plt.figure(figsize=(12,6))
plt.plot(x, y_pymca, label = 'pymca')
plt.plot(x, y_jupy*ratio, label = 'jupyfluo')
plt.yscale('log')
plt.ylim(4e3,1e5)
plt.legend()
plt.show()

# %% [markdown]
#### Ratio Area Au / Area El

# %% [code]
x = data_pymca['column']
y_pymca = data_pymca['Au_L']/data_pymca['Scatter_Peak000']
y_jupy = data_jupy['area_Au_L']/data_jupy['area_Elastic_El']

# Average ratio to scale the two curves
ratio = np.nanmean(y_pymca/y_jupy)

fig = plt.figure(figsize=(12,6))
plt.plot(x, y_pymca, label = 'pymca')
plt.plot(x, y_jupy*ratio, label = 'jupyfluo')
plt.yscale('log')
#plt.ylim(4e3,1e5)
plt.legend()
plt.show()

# %% [markdown]
# SIRIUS_Fluo_2021_07_10_0172  


# %% [markdown]
## Fit with JupyFluo

# %% [markdown]
  
### Session ID: 20220208_203103  
Fit results for file ```SIRIUS_Fluo_2021_07_10_0172.nxs```  
Parameters and results saved in:  
```save/SIRIUS_Fluo_2021_07_10_0172/20220208_203103/```  


# %% [markdown]
  
**Extraction parameters**  
Spectrum interval = [0, 1201]  
Channel interval = [150, 1250]  
SDD elements used = [4]  


# %% [markdown]
  
**Fit parameters**  
List of fitted parameters: ['ct']  
beam energy = 12000; min. strength = 0.01  
**Params for conversion to eVs**  
gain = 9.928; eV0 = -19.6691  
**Params for linear background**  
slope = 0; constant = 1.5411  
Fit the background on the subset [3800 eV, 4100 eV]  
**Params for elastic peaks**  
noise = 0.1353; tail fraction (low energy side) = 0.05  
tail width (low energy side) = 1.3054; shelf fraction = 1  
**Params for Compton peaks**  
broadening factor = 1; tail fraction (low energy side) = 0.2647; tail fraction (high energy side) = 0  
tail width (low energy side) = 3; tail width (high energy side) = 0

# %% [code]
fit_index=95
path_to_result_folder='save/SIRIUS_Fluo_2021_07_10_0172/20220208_203103/'
expt.plot_all_fit_results(fit_index, path_to_result_folder)

# %% [markdown]
## Comparison with PyMca

# %% [markdown]
### Curves

# %% [code]
file_curve_pymca = '../172/Results_batch/FIT/SIRIUS_Fluo_2021_07_10_0172.nxs_FITDIR/SIRIUS_Fluo_2021_07_10_0172.nxs_1.0000.0095.fit'
with open(file_curve_pymca) as a_file:
    for line in a_file:
        if 'energy = [' in line:
            energy_pymca = [float(x)*1000. for x in line.split('energy = ')[1][2:-3].split(' ')]
        if 'ydata = [' in line:
            ydata_pymca = [float(x) for x in line.split('ydata = ')[1][2:-3].split(' ')]
        if 'yfit = [' in line:
            yfit_pymca = [float(x) for x in line.split('yfit = ')[1][2:-3].split(' ')]
            

file_curve_jupy = 'save/SIRIUS_Fluo_2021_07_10_0172/20220208_203103/fit_curves/spectrum_95.csv'
curve_jupy = np.genfromtxt(file_curve_jupy, delimiter =';', names = True)

energy_jupy = curve_jupy['eVs']
ydata_jupy = curve_jupy['data']
yfit_jupy = curve_jupy['fit']


# %% [code]
fig = plt.figure(figsize=(12,6))
plt.plot(energy_pymca, ydata_pymca, 'k.')
plt.plot(energy_pymca, yfit_pymca, 'r-', lw = 3, label = 'fit pymca')
plt.plot(energy_jupy, yfit_jupy, 'b-', lw = 3, label = 'fit jupyfluo')

#plt.plot(x, y_jupy*ratio, label = 'jupyfluo')
plt.yscale('log')
plt.ylim(1,1e4)
plt.legend()
plt.show()

# %% [markdown]
### Fit results

# %% [code]
data_pymca = np.genfromtxt('../172/Results_batch/IMAGES/SIRIUS_Fluo_2021_07_10_0172.csv',
                     delimiter =';', names = True)
print('header pymca:\n',data_pymca.dtype.names)
data_jupy = np.genfromtxt('save/SIRIUS_Fluo_2021_07_10_0172/20220208_203103/fit_results.csv',
                           delimiter =';', names = True)
print('')
print('header jupyfluo:\n',data_jupy.dtype.names)

# %% [markdown]
#### Area Au

# %% [code]
x = data_pymca['column']
y_pymca = data_pymca['Au_L']
y_jupy = data_jupy['area_Au_L']

# Average ratio to scale the two curves
ratio = np.nanmean(y_pymca/y_jupy)

fig = plt.figure(figsize=(12,6))
plt.plot(x, y_pymca, label = 'pymca')
plt.plot(x, y_jupy*ratio, label = 'jupyfluo')
plt.yscale('log')
plt.ylim(6e4,8e4)
plt.legend()
plt.show()

# %% [markdown]
#### Area Cl

# %% [code]
x = data_pymca['column']
y_pymca = data_pymca['Cl_Ka']
y_jupy = data_jupy['area_Cl_K']

# Average ratio to scale the two curves
ratio = 145.

fig = plt.figure(figsize=(12,6))
plt.plot(x, y_pymca, label = 'pymca')
plt.plot(x, y_jupy*ratio, label = 'jupyfluo')
plt.yscale('log')
plt.ylim(4e2,1e3)
plt.legend()
plt.show()

# %% [markdown]
#### Area El

# %% [code]
x = data_pymca['column']
y_pymca = data_pymca['Scatter_Peak000']
y_jupy = data_jupy['area_Elastic_El']

# Average ratio to scale the two curves
ratio = np.nanmean(y_pymca/y_jupy)

fig = plt.figure(figsize=(12,6))
plt.plot(x, y_pymca, label = 'pymca')
plt.plot(x, y_jupy*ratio, label = 'jupyfluo')
plt.yscale('log')
plt.ylim(9e3,1.5e4)
plt.legend()
plt.show()

# %% [markdown]
#### Ratio Area Au / Area El

# %% [code]
x = data_pymca['column']
y_pymca = data_pymca['Au_L']/data_pymca['Scatter_Peak000']
y_jupy = data_jupy['area_Au_L']/data_jupy['area_Elastic_El']

# Average ratio to scale the two curves
ratio = np.nanmean(y_pymca/y_jupy)

fig = plt.figure(figsize=(12,6))
plt.plot(x, y_pymca, label = 'pymca')
plt.plot(x, y_jupy*ratio, label = 'jupyfluo')
plt.yscale('log')
plt.ylim(5,10)
plt.legend()
plt.show()

# %% [markdown]
### Comparison with ROI (from PyMca)

# %% [code]
data_pymca = np.genfromtxt('../172/Results_ROI/IMAGES/SIRIUS_Fluo_2021_07_10_0172_0100eVROI.csv',
                     delimiter =';', names = True)
print('header pymca:\n',data_pymca.dtype.names)
data_jupy = np.genfromtxt('save/SIRIUS_Fluo_2021_07_10_0172/20220208_203103/fit_results.csv',
                           delimiter =';', names = True)
print('')
print('header jupyfluo:\n',data_jupy.dtype.names)

# %% [markdown]
#### Area Au

# %% [code]
x = data_pymca['column']
y_pymca = data_pymca['Au_L_L3M5']
y_jupy = data_jupy['area_Au_L']

# Average ratio to scale the two curves
ratio = np.nanmean(y_pymca/y_jupy)

fig = plt.figure(figsize=(12,6))
plt.plot(x, y_pymca, label = 'pymca ROI')
plt.plot(x, y_jupy*ratio, label = 'jupyfluo')
plt.yscale('log')
plt.ylim(2e4,2.5e4)
plt.legend()
plt.show()

# %% [markdown]
# SIRIUS_Fluo_2021_04_16_0161  


# %% [markdown]
## Fit with JupyFluo

# %% [markdown]
  
### Session ID: 20220215_115348  
Fit results for file ```SIRIUS_Fluo_2021_04_16_0161.nxs```  
Parameters and results saved in:  
```save/SIRIUS_Fluo_2021_04_16_0161/20220215_115348/```  


# %% [markdown]
  
**Extraction parameters**  
Spectrum interval = [0, 114]  
Channel interval = [180, 830]  
SDD elements used = [4]  


# %% [markdown]
  
**Fit parameters**  
List of fitted parameters: ['ct']  
beam energy = 8000; min. strength = 0.01  
**Params for conversion to eVs**  
gain = 9.933; eV0 = -9.443  
**Params for linear background**  
slope = 0; constant = 9.6843  
Fit the background on the subset [4000 eV, 4600 eV]  
**Params for elastic peaks**  
noise = 0.1084; tail fraction (low energy side) = 0  
tail width (low energy side) = 0; shelf fraction = 1.8687  
**Params for Compton peaks**  
broadening factor = 1.437; tail fraction (low energy side) = 0.1342; tail fraction (high energy side) = 0  
tail width (low energy side) = 3.1664; tail width (high energy side) = 0

# %% [code]
fit_index=10
path_to_result_folder='save/SIRIUS_Fluo_2021_04_16_0161/20220215_115348/'
expt.plot_all_fit_results(fit_index, path_to_result_folder)

# %% [markdown]
## Comparison with PyMca

# %% [markdown]
### Curves

# %% [code]
file_curve_pymca = '../161/Results_batch/FIT/SIRIUS_Fluo_2021_04_16_0161.nxs_FITDIR/SIRIUS_Fluo_2021_04_16_0161.nxs_1.0000.0010.fit'
with open(file_curve_pymca) as a_file:
    for line in a_file:
        if 'energy = [' in line:
            energy_pymca = [float(x)*1000. for x in line.split('energy = ')[1][2:-3].split(' ')]
        if 'ydata = [' in line:
            ydata_pymca = [float(x) for x in line.split('ydata = ')[1][2:-3].split(' ')]
        if 'yfit = [' in line:
            yfit_pymca = [float(x) for x in line.split('yfit = ')[1][2:-3].split(' ')]
            

file_curve_jupy = 'save/SIRIUS_Fluo_2021_04_16_0161/20220215_115348/fit_curves/spectrum_10.csv'
curve_jupy = np.genfromtxt(file_curve_jupy, delimiter =';', names = True)

energy_jupy = curve_jupy['eVs']
ydata_jupy = curve_jupy['data']
yfit_jupy = curve_jupy['fit']


# %% [code]
fig = plt.figure(figsize=(12,6))
plt.plot(energy_pymca, ydata_pymca, 'k.')
plt.plot(energy_pymca, yfit_pymca, 'r-', lw = 3, label = 'fit pymca')
plt.plot(energy_jupy, yfit_jupy, 'b-', lw = 3, label = 'fit jupyfluo')

#plt.plot(x, y_jupy*ratio, label = 'jupyfluo')
plt.yscale('log')
plt.ylim(1,1.5e4)
plt.legend()
plt.show()

# %% [markdown]
### Fit results

# %% [code]
data_pymca = np.genfromtxt('../161/Results_batch/IMAGES/SIRIUS_Fluo_2021_04_16_0161.csv',
                     delimiter =';', names = True)
print('header pymca:\n',data_pymca.dtype.names)
data_jupy = np.genfromtxt('save/SIRIUS_Fluo_2021_04_16_0161/20220215_115348/fit_results.csv',
                           delimiter =';', names = True)
print('')
print('header jupyfluo:\n',data_jupy.dtype.names)

# %% [markdown]
#### Area S

# %% [code]
x = data_pymca['column']
y_pymca = data_pymca['S_Ka']
y_jupy = data_jupy['area_S_K']

# Average ratio to scale the two curves
ratio = np.nanmean(y_pymca/y_jupy)

fig = plt.figure(figsize=(12,6))
plt.plot(x, y_pymca, label = 'pymca')
plt.plot(x, y_jupy*ratio, label = 'jupyfluo')
plt.yscale('log')
plt.legend()
plt.show()

# %% [markdown]
#### Area Cl

# %% [code]
x = data_pymca['column']
y_pymca = data_pymca['Cl_K']
y_jupy = data_jupy['area_Cl_K']

# Average ratio to scale the two curves
ratio = np.nanmean(y_pymca/y_jupy)

fig = plt.figure(figsize=(12,6))
plt.plot(x, y_pymca, label = 'pymca')
plt.plot(x, y_jupy*ratio, label = 'jupyfluo')
plt.yscale('log')
#plt.ylim(1e2,3e2)
plt.legend()
plt.show()

# %% [markdown]
#### Area El

# %% [code]
x = data_pymca['column']
y_pymca = data_pymca['Scatter_Peak000']
y_jupy = data_jupy['area_Elastic_El']

# Average ratio to scale the two curves
ratio = np.nanmean(y_pymca/y_jupy)

fig = plt.figure(figsize=(12,6))
plt.plot(x, y_pymca, label = 'pymca')
plt.plot(x, y_jupy*ratio, label = 'jupyfluo')
plt.yscale('log')
#plt.ylim(4e3,1e5)
plt.legend()
plt.show()

# %% [markdown]
#### Area Compton

# %% [code]
x = data_pymca['column']
y_pymca = data_pymca['Scatter_Compton000']
y_jupy = data_jupy['area_Compton_Co']

# Average ratio to scale the two curves
ratio = np.nanmean(y_pymca/y_jupy)

fig = plt.figure(figsize=(12,6))
plt.plot(x, y_pymca, label = 'pymca')
plt.plot(x, y_jupy*ratio, label = 'jupyfluo')
plt.yscale('log')
#plt.ylim(4e3,1e5)
plt.legend()
plt.show()

# %% [markdown]
# Playing around with the hypermet function of PyMca

# %% [code]
from silx.math.fit import sum_ahypermet
import matplotlib.pyplot as plt
%matplotlib inline
import numpy as np

x = np.arange(0,10,0.01)
area1 = 1.
position1 = 5
fwhm1 = 0.1
st_area_r1 = 1.
st_slope_r1 = 1.
lt_area_r1 = 10.
lt_slope_r1 = 10.
step_height_r1 = 0.
params = (area1, position1, fwhm1, st_area_r1, st_slope_r1, lt_area_r1, lt_slope_r1, step_height_r1)
peaks = sum_ahypermet(x, params, gaussian_term=True, st_term=True, lt_term=True, step_term=True)\
        + 1.

plt.yscale('log')
plt.xlim(1,6)
plt.plot(x, peaks)
