# Supplementary material for: Opportunities and new developments for the study of surfaces and interfaces in soft condensed matter at the SIRIUS beamline of Synchrotron SOLEIL
Source: J Synchrotron Radiat. 2024 Jan 1;31(Pt 1):162–76. doi: 10.1107/S1600577523008810 (PMC10833424; doi:10.1107/S1600577523008810)
Supplement: Supplementary file 1 [file s-31-00162-sup1.zip › JupyLabBook-v3.0.2/docs/sphinx/build/html/_sources/index.rst.txt]

.. jupylabbook documentation master file, created by
   sphinx-quickstart on Fri Sep  2 16:04:12 2022.
   You can adapt this file completely to your liking, but it should at least
   contain the root `toctree` directive.

Welcome to jupylabbook's documentation!
=======================================

.. toctree::
   :maxdepth: 2
   :caption: Contents:


Indices and tables
==================

* :ref:`genindex`
* :ref:`modindex`
* :ref:`search`
