# Supplementary material for: Opportunities and new developments for the study of surfaces and interfaces in soft condensed matter at the SIRIUS beamline of Synchrotron SOLEIL
Source: J Synchrotron Radiat. 2024 Jan 1;31(Pt 1):162–76. doi: 10.1107/S1600577523008810 (PMC10833424; doi:10.1107/S1600577523008810)
Supplement: Supplementary file 1 [file s-31-00162-sup1.zip › JupyLabBook-v3.0.2/docs/sphinx/build/html/_sources/lib.backend.rst.txt]

lib.backend package
===================

Submodules
----------

lib.backend.PyNexus module
--------------------------

.. automodule:: lib.backend.PyNexus
   :members:
   :undoc-members:
   :show-inheritance:

lib.backend.area\_detector module
---------------------------------

.. automodule:: lib.backend.area_detector
   :members:
   :undoc-members:
   :show-inheritance:

lib.backend.data\_1d module
---------------------------

.. automodule:: lib.backend.data_1d
   :members:
   :undoc-members:
   :show-inheritance:

lib.backend.gixd module
-----------------------

.. automodule:: lib.backend.gixd
   :members:
   :undoc-members:
   :show-inheritance:

lib.backend.gixs module
-----------------------

.. automodule:: lib.backend.gixs
   :members:
   :undoc-members:
   :show-inheritance:

lib.backend.isotherm module
---------------------------

.. automodule:: lib.backend.isotherm
   :members:
   :undoc-members:
   :show-inheritance:

lib.backend.xrf module
----------------------

.. automodule:: lib.backend.xrf
   :members:
   :undoc-members:
   :show-inheritance:

lib.backend.xrr module
----------------------

.. automodule:: lib.backend.xrr
   :members:
   :undoc-members:
   :show-inheritance:

Module contents
---------------

.. automodule:: lib.backend
   :members:
   :undoc-members:
   :show-inheritance:
