# Supplementary material for: Opportunities and new developments for the study of surfaces and interfaces in soft condensed matter at the SIRIUS beamline of Synchrotron SOLEIL
Source: J Synchrotron Radiat. 2024 Jan 1;31(Pt 1):162–76. doi: 10.1107/S1600577523008810 (PMC10833424; doi:10.1107/S1600577523008810)
Supplement: Supplementary file 1 [file s-31-00162-sup1.zip › JupyLabBook-v3.0.2/docs/sphinx/build/html/_sources/lib.frontend.rst.txt]

lib.frontend package
====================

Subpackages
-----------

.. toctree::
   :maxdepth: 4

   lib.frontend.process_widgets

Submodules
----------

lib.frontend.action module
--------------------------

.. automodule:: lib.frontend.action
   :members:
   :undoc-members:
   :show-inheritance:

lib.frontend.experiment module
------------------------------

.. automodule:: lib.frontend.experiment
   :members:
   :undoc-members:
   :show-inheritance:

lib.frontend.form module
------------------------

.. automodule:: lib.frontend.form
   :members:
   :undoc-members:
   :show-inheritance:

lib.frontend.jlb\_io module
---------------------------

.. automodule:: lib.frontend.jlb_io
   :members:
   :undoc-members:
   :show-inheritance:

lib.frontend.notebook module
----------------------------

.. automodule:: lib.frontend.notebook
   :members:
   :undoc-members:
   :show-inheritance:

lib.frontend.process module
---------------------------

.. automodule:: lib.frontend.process
   :members:
   :undoc-members:
   :show-inheritance:

lib.frontend.scan module
------------------------

.. automodule:: lib.frontend.scan
   :members:
   :undoc-members:
   :show-inheritance:

Module contents
---------------

.. automodule:: lib.frontend
   :members:
   :undoc-members:
   :show-inheritance:
