# Supplementary material for: Opportunities and new developments for the study of surfaces and interfaces in soft condensed matter at the SIRIUS beamline of Synchrotron SOLEIL
Source: J Synchrotron Radiat. 2024 Jan 1;31(Pt 1):162–76. doi: 10.1107/S1600577523008810 (PMC10833424; doi:10.1107/S1600577523008810)
Supplement: Supplementary file 1 [file s-31-00162-sup1.zip › JupyLabBook-v3.0.2/docs/sphinx/build/html/_sources/lib.rst.txt]

lib package
===========

Subpackages
-----------

.. toctree::
   :maxdepth: 4

   lib.backend
   lib.frontend

Submodules
----------

lib.jupylabbook module
----------------------

.. automodule:: lib.jupylabbook
   :members:
   :undoc-members:
   :show-inheritance:

Module contents
---------------

.. automodule:: lib
   :members:
   :undoc-members:
   :show-inheritance:
