# Supplementary material for: Opportunities and new developments for the study of surfaces and interfaces in soft condensed matter at the SIRIUS beamline of Synchrotron SOLEIL
Source: J Synchrotron Radiat. 2024 Jan 1;31(Pt 1):162–76. doi: 10.1107/S1600577523008810 (PMC10833424; doi:10.1107/S1600577523008810)
Supplement: Supplementary file 1 [file s-31-00162-sup1.zip › JupyLabBook-v3.0.2/docs/sphinx/build/html/searchindex.js]

Search.setIndex({"docnames": ["index", "lib", "lib.backend", "lib.frontend", "lib.frontend.process_widgets", "modules"], "filenames": ["index.rst", "lib.rst", "lib.backend.rst", "lib.frontend.rst", "lib.frontend.process_widgets.rst", "modules.rst"], "titles": ["Welcome to jupylabbook\u2019s documentation!", "lib package", "lib.backend package", "lib.frontend package", "lib.frontend.process_widgets package", "lib"], "terms": {"index": 0, "modul": [0, 5], "search": 0, "page": 0, "backend": [1, 5], "pynexu": [1, 5], "area_detector": [1, 5], "data_1d": [1, 5], "gixd": [1, 4, 5], "gix": [1, 4, 5], "isotherm": [1, 4, 5], "xrf": [1, 4, 5], "xrr": [1, 4, 5], "frontend": [1, 5], "process_widget": [1, 3], "warea_detector": [1, 3], "wdata_1d": [1, 3], "wgixd": [1, 3], "wgix": [1, 3], "wisotherm": [1, 3], "wxrf": [1, 3], "wxrr": [1, 3], "action": [1, 5], "experi": [1, 4, 5], "form": [1, 5], "jlb_io": [1, 5], "notebook": [1, 5], "process": [1, 2, 4, 5], "scan": [1, 2, 4, 5], "custom": 1, "call": [1, 2, 3], "ipynb": 1, "coordin": [1, 2], "differ": [1, 2], "sub": 1, "The": [1, 2, 3], "object": [1, 2, 3, 4], "contain": [1, 2], "all": [1, 2, 3], "attribut": [1, 2, 3], "relev": [1, 2], "current": [1, 2, 3], "defin": [1, 3], "here": 1, "display_act": 1, "prepar": [1, 4], "displai": [1, 2, 3, 4], "widget": [1, 3, 4], "select": [1, 3], "next": 1, "display_process": 1, "print_vers": 1, "version": [1, 3], "print": [1, 2, 3], "link": 1, "main": 1, "repo": 1, "paramet": [1, 2, 3, 4], "str": [1, 2, 3, 4], "vx": 1, "y": [1, 2, 3], "z": [1, 4], "x": [1, 2, 3], "major": 1, "minor": 1, "patch": 1, "start": [1, 2], "path": [1, 2, 3], "check": [1, 2, 3], "ar": [1, 2, 3], "ok": 1, "dict": [1, 2, 3, 4], "dictionari": [1, 3], "requir": [1, 2, 3, 4], "specif": [1, 3], "folder": [1, 2, 3], "file": [1, 2, 3, 4], "rais": [1, 2, 4], "filenotfounderror": [1, 2], "If": [1, 2, 4], "miss": [1, 2], "class": [2, 3, 4], "pynexusfil": 2, "filenam": [2, 3], "alias": 2, "none": [2, 3], "keyword": 2, "base": [2, 3], "soleil": 2, "nexu": [2, 3, 4], "close": 2, "extractandsave2ddata": 2, "extract": [2, 3, 4], "save": [2, 3], "2d": 2, "data": [2, 4], "from": [2, 3, 4], "scan_data": 2, "output": [2, 3], "nb_data_sav": 2, "numer": 2, "point": 2, "extractdata": 2, "which": [2, 3], "input": 2, "valu": [2, 3], "0d": [2, 4], "1d": [2, 4], "specifi": 2, "IF": 2, "onli": [2, 3], "respect": 2, "spectrum": 2, "imag": [2, 3], "have": 2, "tupl": 2, "2": 2, "element": 2, "stamp": 2, "longnam": 2, "itself": [2, 3], "extractdatastamp": 2, "extractstamp": 2, "list": [2, 3], "extract_one_data_point": 2, "dataset": 2, "num": 2, "verbos": [2, 3], "true": [2, 3], "one": 2, "number": 2, "could": [2, 4], "an": [2, 3, 4], "arrai": [2, 3], "extract_scan_data": 2, "return": [2, 3], "name": [2, 3, 4], "regist": 2, "quantiti": 2, "numpi": 2, "get_nbpt": 2, "record": 2, "saveextracteddata": 2, "result": 2, "previous": 2, "come": 2, "function": [2, 3, 4], "disk": 2, "dat": [2, 3], "mat": 2, "saveonedextracteddata": 2, "savepointextracteddata": 2, "scalar": 2, "savetwodextracteddata": 2, "get_alias": 2, "build": 2, "dictionnari": [2, 3, 4], "tango": 2, "adress": 2, "config": 2, "librari": 2, "area": [2, 4], "detector": [2, 4], "extract_area_detector_scan": 2, "nxs_name": [2, 3, 4], "path_to_nxs_dir": [2, 3], "is_print_stamp": 2, "is_print_info": 2, "us": [2, 3, 4], "e": [2, 3, 4], "g": [2, 3, 4], "sirius_2020_03_12_0756": [2, 3, 4], "nx": [2, 3, 4], "directori": [2, 3], "user": [2, 3], "bool": [2, 3], "option": [2, 3], "sensor": [2, 4], "mode": [2, 3], "individu": 2, "images_sum": 2, "integr": 2, "over": 2, "integ_x": 2, "profil": 2, "along": 2, "horizont": 2, "axi": 2, "integ_i": 2, "vertic": 2, "alias_detector": 2, "alia": 2, "pilatu": 2, "ufxc": 2, "time_str": 2, "end": 2, "date": [2, 3], "stamps_0d": 2, "each": 2, "data_0d": 2, "systemexit": [2, 4], "open": [2, 4], "cannot": [2, 4], "access": [2, 4], "except": 2, "found": [2, 3], "plot_area_detector_scan": 2, "absorb": [2, 3], "is_area_detector_logz": 2, "map_area_detector": 2, "x_min": 2, "x_max": 2, "y_min": 2, "y_max": 2, "plot": [2, 4], "text": [2, 3], "wa": [2, 3], "log": [2, 3], "scale": 2, "color": 2, "colormap": 2, "float": [2, 3], "min": 2, "limit": 2, "max": 2, "fig": 2, "figur": 2, "pdf": [2, 3], "type": [2, 3], "matplotlib": 2, "process_area_detector_scan": 2, "0": [2, 3], "980": 2, "1042": 2, "viridi": 2, "path_to_save_dir": 2, "fals": 2, "is_plot": 2, "is_save_sum": 2, "is_save_each": 2, "where": [2, 3], "treat": 2, "sum": 2, "save_area_detector_scan": 2, "xxx_detector_sum": 2, "matrix": 2, "correspond": [2, 3], "ascii": 2, "tiff": 2, "xxx_integrated_x": 2, "whole": 2, "xxx_integrated_i": 2, "xxx_imag": 2, "xxx_detector_n": 2, "xxx": 2, "pass": 2, "want": 2, "compute_bragg_new": 2, "xas_energy_shift": 2, "xas_signal_label": 2, "xas_norm_label": 2, "xas_standard_nam": 2, "energy_curr": 2, "bragg_curr": 2, "path_to_xas_dir": 2, "comput": 2, "new": 2, "bragg": 2, "energi": [2, 4], "shift": 2, "standard": [2, 4], "between": 2, "measur": 2, "kev": 2, "exact": 2, "signal": 2, "appear": 2, "normal": 2, "chosen": 2, "xa": 2, "xas_ref_ni": 2, "txt": 2, "dcm": 2, "angl": 2, "deg": 2, "bragg_new": 2, "xas_energy_standard": 2, "xas_transmission_standard": 2, "transmiss": 2, "xas_energy_mea": 2, "xas_transmission_mea": 2, "str_to_displai": 2, "string": 2, "after": [2, 3], "erf_funct": 2, "mu": 2, "sigma": 2, "amplitud": 2, "cst": 2, "sign": 2, "error": 2, "constant": 2, "background": 2, "extract_data_1d": 2, "x_label": 2, "y_label": 2, "fit_with_erf": 2, "params_init": 2, "fit": [2, 4], "lmfit": 2, "initi": 2, "guess": 2, "should": 2, "given": 2, "For": 2, "exampl": 2, "init": 2, "1": 2, "10": 2, "20": 2, "y_fit": 2, "lm_result": 2, "minimizerresult": 2, "lm": 2, "minim": 2, "includ": [2, 3], "statu": 2, "messag": 2, "statist": 2, "updat": [2, 3], "i": 2, "best": 2, "themselv": 2, "param": [2, 3], "fit_with_gaussian": 2, "gaussian": [2, 4], "linear_coeff": 2, "gaussian_funct": 2, "linear": 2, "plot_data_1d": 2, "is_logx": 2, "is_log": 2, "plot_energy_calib": 2, "xas_energy_min": 2, "xas_energy_max": 2, "comparison": 2, "minimum": 2, "maximum": 2, "plot_erf_fit": 2, "plot_gaussian_fit": 2, "process_data_1d": 2, "is_sav": 2, "process_energy_calib": 2, "calibr": [2, 4], "process_erf_fit": 2, "process_gaussian_fit": 2, "residuals_erf_funct": 2, "residu": 2, "residuals_gaussian_funct": 2, "save_data_1d": 2, "save_fit_result": 2, "xxx_fit_function_report": 2, "report": [2, 3], "xxx_fit_function_result": 2, "bin_matrix_vert": 2, "bin_siz": 2, "bin": 2, "int": 2, "size": 2, "pixel": [2, 3], "channels_bin": 2, "mat_bin": 2, "channel": 2, "tuppl": 2, "calib_thetaz": 2, "gamma_channel": 2, "gamma": 2, "vs": 2, "thetaz": 2, "np": 2, "970": 2, "899": 2, "827": 2, "thetaz_factor": 2, "factor": 2, "convers": 2, "radian": 2, "direct": [2, 4], "rad": 2, "extract_gixd_scan": 2, "channel0": 2, "wavelength": 2, "thetac": 2, "is_compute_qz": 2, "is_force_gamma": 2, "fgamma": 2, "roi_sol": 2, "vineyard": [2, 4], "s": [2, 3], "peak": [2, 4], "nm": 2, "critic": 2, "qz": 2, "convert": 2, "forc": 2, "equal": 2, "set": [2, 3, 4], "absent": 2, "roi": [2, 4], "soller": 2, "slit": 2, "either": 2, "qxy": 2, "avail": 2, "delta": 2, "column_x": 2, "column": 2, "integ_rod": 2, "rod": 2, "integ_rod_top": 2, "top": 2, "half": 2, "integ_rod_bottom": 2, "bottom": 2, "integ_rod_first_quart": 2, "quarter": 2, "line": 2, "posit": [2, 3], "mean_pi": 2, "averag": 2, "surfac": 2, "pressur": 2, "mn": 2, "m": 2, "mean_area": 2, "per": 2, "molecul": 2, "mean_gamma": 2, "plot_gixd_scan": 2, "is_gixd_logx": 2, "is_gixd_log": 2, "is_gixd_logz": 2, "nb_level": 2, "map_gixd": 2, "level": 2, "plot_vineyard": 2, "integ_over_qxi": 2, "find": [2, 3], "process_gixd_scan": 2, "50": 2, "jet": 2, "list_moy_to_cr": 2, "40": 2, "510": 2, "350": 2, "130": 2, "692": 2, "It": 2, "process_vineyard": 2, "save_gixd_scan": 2, "xxx_1d": 2, "also": 2, "qzintegr": 2, "qzintegratedtop": 2, "its": [2, 3], "qzintegratedbottom": 2, "qzintegratedbottomquart": 2, "matnn": 2, "nn": 2, "xxx_1d_qz": 2, "datnn": 2, "moynn": 2, "more": 2, "conveni": 2, "wai": 2, "repres": 2, "matric": 2, "3": 2, "intens": 2, "extract_gixs_scan": 2, "distance_detec": 2, "pixel_poni_x": 2, "pixel_poni_i": 2, "pixel_s": 2, "is_force_delta": 2, "is_force_thetai": 2, "fdelta": 2, "fthetai": 2, "distanc": 2, "center": 2, "sampl": 2, "mm": 2, "Of": 2, "incid": 2, "beam": [2, 4], "thetai": 2, "alphax": 2, "qxy_grid": 2, "grid": 2, "qz_grid": 2, "integ_qxi": 2, "integ_qz": 2, "qxy_list": 2, "qz_list": 2, "gamma_str": 2, "label": 2, "delta_str": 2, "thetai_str": 2, "plot_gixs_scan": 2, "is_gixs_logz": 2, "map_gix": 2, "qxy_min": 2, "qxy_max": 2, "qz_min": 2, "qz_max": 2, "process_gixs_scan": 2, "save_gixs_scan": 2, "xxx_pilatus_sum": 2, "xxx_integrated_qxi": 2, "xxx_integrated_qz": 2, "xxx_pliatus_n": 2, "extract_isotherm_scan": 2, "time": [2, 3], "plot_isotherm_scan": 2, "first_point_plot": 2, "last_point_plot": 2, "first": 2, "last": 2, "process_isotherm_scan": 2, "save_isotherm_scan": 2, "check_sdd_elem": 2, "list_sdd_elem": 2, "sdd": 2, "elem": 2, "icr": 2, "ocr": 2, "is_icr_found": 2, "present": [2, 3], "is_ocr_found": 2, "is_spectrum_found": 2, "extract_xrf_scan": 2, "channel_xrf_first": 2, "channel_xrf_last": 2, "sdd_gain": 2, "sdd_ev0": 2, "ev": 2, "follow": 2, "first_non_zero_spectrum": 2, "argument": 2, "last_non_zero_spectrum": 2, "plot_xrf_first_last": 2, "arr_peak": 2, "is_use_ev": 2, "is_first_plot": 2, "is_xrf_log": 2, "ex": 2, "elast": 2, "12000": 2, "compton": 2, "11670": 2, "thi": [2, 3, 4], "seri": 2, "titl": 2, "fig_first_last": 2, "plot_xrf_spectrogram": 2, "spectrogram": 2, "fig_spectrogram": 2, "plot_xrf_sum": 2, "fig_sum": 2, "process_xrf_scan": 2, "2048": 2, "is_plot_spectrogram": 2, "is_plot_sum": 2, "is_plot_first_last": 2, "save_xrf_scan": 2, "To": 2, "avoid": 2, "larg": 2, "variabl": 2, "we": 2, "redo": 2, "directli": [2, 4], "within": 2, "xxx_fluospectrumnn": 2, "xxx_spectrogram": 2, "xxx_sum": 2, "xxx_first_last": 2, "solid": [2, 4], "liquid": [2, 4], "extract_direct_xrr_liquid": 2, "direct_scan_nam": 2, "roi_x0": 2, "roi_size_x": 2, "roi_size_i": 2, "summation_roi_size_i": 2, "is_bckg_up": 2, "is_bckg_down": 2, "is_bckg_left": 2, "is_bckg_right": 2, "is_track_beam": 2, "x0": 2, "full": 2, "summat": 2, "ha": 2, "odd": 2, "take": 2, "account": 2, "upper": 2, "subtract": 2, "lower": 2, "left": 2, "right": 2, "track": 2, "reflect": 2, "direct_valu": 2, "extract_direct_xrr_solid": 2, "extract_volt_ion_chamber_liquid": 2, "list_xrr_fil": 2, "scan_typ": 2, "voltag": 2, "ioniz": 2, "chamber": 2, "case": 2, "without": 2, "sirius_2021_06_18_0568": 2, "refl": 2, "store": 2, "gain": 2, "extract_xrr_liquid_scan": 2, "roi_y0": 2, "m4pitch0": 2, "y0": 2, "m4pitch": 2, "align": 2, "theta": [2, 4], "pos_y_beam": 2, "pix": 2, "bckg_refl_up": 2, "bckg": 2, "up": 2, "bckg_refl_down": 2, "down": 2, "bckg_refl_left": 2, "bckg_refl_right": 2, "bckg_refl": 2, "err_refl": 2, "bar": 2, "extract_xrr_solid_scan": 2, "plot_calib_xrr_liquid": 2, "calib_xrr_data": 2, "give": 2, "coeffici": 2, "script": [2, 3], "c10tablepitch": 2, "zs": 2, "plot_xrr_m4pitch": 2, "fig_m4pitch": 2, "plot_xrr_pos_y_beam": 2, "fig_pos_y_beam": 2, "plot_xrr_qz": 2, "fig_qz": 2, "plot_xrr_twotheta": 2, "fig_twotheta": 2, "process_xrr_liquid_scan": 2, "fdirect": 2, "is_force_direct": 2, "is_plot_m4pitch": 2, "is_plot_twotheta": 2, "is_plot_qz": 2, "is_plot_pos_y_beam": 2, "normalis": 2, "process_xrr_solid_scan": 2, "save_xrr_liquid_scan": 2, "xxx_xrr": 2, "taken": 2, "xxx_xrr_m4pitch": 2, "xxx_xrr_qz": 2, "xxx_xrr_twotheta": 2, "xxx_xrr_pos_y_beam": 2, "save_xrr_solid_scan": 2, "display_widgets_act": 3, "expt": [3, 4], "choos": 3, "default": 3, "is_paths_ok": 3, "correct": 3, "list_nx": 3, "list_log": 3, "list_script": 3, "list_scan": 3, "interact": [3, 4], "list_params_fil": 3, "json": 3, "default_log": 3, "command": 3, "check_and_set_path": 3, "exist": 3, "get_default_param_valu": 3, "kei": 3, "alt": 3, "associ": 3, "alreadi": 3, "els": 3, "altern": 3, "load_params_from_json": 3, "path_to_param": 3, "import": 3, "save_params_in_json": 3, "set_list_imag": 3, "refresh": 3, "list_imag": 3, "set_list_log": 3, "set_list_nx": 3, "set_list_params_fil": 3, "set_list_script": 3, "set_scan": 3, "creat": [3, 4], "update_param_from_widget": 3, "dict_widget": 3, "list_kei": 3, "insert": 3, "descript": 3, "display_widgets_form": 3, "fill": 3, "deal": 3, "variou": 3, "export": 3, "state": 3, "display_widgets_insert_from_log": 3, "display_widgets_insert_imag": 3, "path_to_images_dir": 3, "display_widgets_insert_script": 3, "path_to_scripts_dir": 3, "display_widgets_insert_text": 3, "display_widgets_load_params_from_json": 3, "load": 3, "display_widgets_save_params_in_json": 3, "export_logs_to_rlog": 3, "path_to_logs_dir": 3, "output_dir": 3, "readable_log": 3, "human": 3, "readabl": 3, "export_nb_to_pdf": 3, "path_to_nb": 3, "timeout": 3, "100": 3, "same": 3, "befor": 3, "extract_absorbers_from_log": 3, "scan_nam": 3, "extract_commands_from_log": 3, "path_to_log_fil": 3, "arr_all_command": 3, "extract_dead_pixel": 3, "file_dead_pixel": 3, "dead": 3, "dead_pixel": 3, "dead_pixels_pilatu": 3, "arr_dead_pixel": 3, "extract_positions_from_log": 3, "list_posit": 3, "cell": [3, 4], "nb": 3, "code": 3, "javascript": 3, "modifi": 3, "structur": 3, "therefor": 3, "usabl": 3, "jupyt": 3, "lab": 3, "forbid": 3, "create_cel": 3, "below": 3, "celltyp": 3, "markdown": 3, "is_print": 3, "is_execut": 3, "put": 3, "at_bottom": 3, "execut": 3, "creation": 3, "create_cell_action_widget": 3, "is_delete_current_cel": 3, "delet": 3, "ask": 3, "delete_cel": 3, "refresh_cel": 3, "save_nb": 3, "display_widgets_process": 3, "path_to_nx": 3, "set_command": 3, "set_identifi": 3, "identifi": 3, "display_widgets_area_detector": 4, "display_interactive_1d_plot": 4, "display_widgets_1d_fit": 4, "function_nam": 4, "predefin": 4, "so": 4, "far": 4, "leav": 4, "possibl": 4, "add": 4, "futur": 4, "intermedi": 4, "erf": 4, "display_widgets_data_1d": 4, "display_widgets_energy_calib": 4, "display_widgets_calib_thetaz": 4, "display_widgets_gixd": 4, "display_widgets_vineyard": 4, "display_widgets_gix": 4, "display_widgets_isotherm": 4, "display_widgets_identify_peak": 4, "dw": 4, "identif": 4, "display_widgets_xrf": 4, "display_widgets_calib_xrr_liquid": 4, "display_widgets_xrr_liquid": 4, "display_widgets_xrr_solid": 4, "preview_direct_xrr": 4, "preview_indiv_scan_xrr": 4, "preview": 4, "packag": 5, "subpackag": 5, "submodul": 5, "content": 5, "jupylabbook": 5}, "objects": {"": [[1, 0, 0, "-", "lib"]], "lib": [[2, 0, 0, "-", "backend"], [3, 0, 0, "-", "frontend"], [1, 0, 0, "-", "jupylabbook"]], "lib.backend": [[2, 0, 0, "-", "PyNexus"], [2, 0, 0, "-", "area_detector"], [2, 0, 0, "-", "data_1d"], [2, 0, 0, "-", "gixd"], [2, 0, 0, "-", "gixs"], [2, 0, 0, "-", "isotherm"], [2, 0, 0, "-", "xrf"], [2, 0, 0, "-", "xrr"]], "lib.backend.PyNexus": [[2, 1, 1, "", "PyNexusFile"], [2, 3, 1, "", "get_aliases"]], "lib.backend.PyNexus.PyNexusFile": [[2, 2, 1, "", "close"], [2, 2, 1, "", "extractAndSave2DData"], [2, 2, 1, "", "extractData"], [2, 2, 1, "", "extractDataStamp"], [2, 2, 1, "", "extractStamps"], [2, 2, 1, "", "extract_one_data_point"], [2, 2, 1, "", "extract_scan_data"], [2, 2, 1, "", "get_nbpts"], [2, 2, 1, "", "saveExtractedData"], [2, 2, 1, "", "saveOneDExtractedData"], [2, 2, 1, "", "savePointExtractedData"], [2, 2, 1, "", "saveTwoDExtractedData"]], "lib.backend.area_detector": [[2, 3, 1, "", "extract_area_detector_scan"], [2, 3, 1, "", "plot_area_detector_scan"], [2, 3, 1, "", "process_area_detector_scan"], [2, 3, 1, "", "save_area_detector_scan"]], "lib.backend.data_1d": [[2, 3, 1, "", "compute_bragg_new"], [2, 3, 1, "", "erf_function"], [2, 3, 1, "", "extract_data_1d"], [2, 3, 1, "", "fit_with_erf"], [2, 3, 1, "", "fit_with_gaussian"], [2, 3, 1, "", "gaussian_function"], [2, 3, 1, "", "plot_data_1d"], [2, 3, 1, "", "plot_energy_calib"], [2, 3, 1, "", "plot_erf_fit"], [2, 3, 1, "", "plot_gaussian_fit"], [2, 3, 1, "", "process_data_1d"], [2, 3, 1, "", "process_energy_calib"], [2, 3, 1, "", "process_erf_fit"], [2, 3, 1, "", "process_gaussian_fit"], [2, 3, 1, "", "residuals_erf_function"], [2, 3, 1, "", "residuals_gaussian_function"], [2, 3, 1, "", "save_data_1d"], [2, 3, 1, "", "save_fit_result"]], "lib.backend.gixd": [[2, 3, 1, "", "bin_matrix_vertical"], [2, 3, 1, "", "calib_thetaz"], [2, 3, 1, "", "extract_gixd_scan"], [2, 3, 1, "", "plot_gixd_scan"], [2, 3, 1, "", "plot_vineyard"], [2, 3, 1, "", "process_gixd_scan"], [2, 3, 1, "", "process_vineyard"], [2, 3, 1, "", "save_gixd_scan"]], "lib.backend.gixs": [[2, 3, 1, "", "extract_gixs_scan"], [2, 3, 1, "", "plot_gixs_scan"], [2, 3, 1, "", "process_gixs_scan"], [2, 3, 1, "", "save_gixs_scan"]], "lib.backend.isotherm": [[2, 3, 1, "", "extract_isotherm_scan"], [2, 3, 1, "", "plot_isotherm_scan"], [2, 3, 1, "", "process_isotherm_scan"], [2, 3, 1, "", "save_isotherm_scan"]], "lib.backend.xrf": [[2, 3, 1, "", "check_sdd_elems"], [2, 3, 1, "", "extract_xrf_scan"], [2, 3, 1, "", "plot_xrf_first_last"], [2, 3, 1, "", "plot_xrf_spectrogram"], [2, 3, 1, "", "plot_xrf_sum"], [2, 3, 1, "", "process_xrf_scan"], [2, 3, 1, "", "save_xrf_scan"]], "lib.backend.xrr": [[2, 3, 1, "", "extract_direct_xrr_liquid"], [2, 3, 1, "", "extract_direct_xrr_solid"], [2, 3, 1, "", "extract_volt_ion_chamber_liquid"], [2, 3, 1, "", "extract_xrr_liquid_scan"], [2, 3, 1, "", "extract_xrr_solid_scan"], [2, 3, 1, "", "plot_calib_xrr_liquid"], [2, 3, 1, "", "plot_xrr_m4pitch"], [2, 3, 1, "", "plot_xrr_pos_y_beam"], [2, 3, 1, "", "plot_xrr_qz"], [2, 3, 1, "", "plot_xrr_twotheta"], [2, 3, 1, "", "process_xrr_liquid_scan"], [2, 3, 1, "", "process_xrr_solid_scan"], [2, 3, 1, "", "save_xrr_liquid_scan"], [2, 3, 1, "", "save_xrr_solid_scan"]], "lib.frontend": [[3, 0, 0, "-", "action"], [3, 0, 0, "-", "experiment"], [3, 0, 0, "-", "form"], [3, 0, 0, "-", "jlb_io"], [3, 0, 0, "-", "notebook"], [3, 0, 0, "-", "process"], [4, 0, 0, "-", "process_widgets"], [3, 0, 0, "-", "scan"]], "lib.frontend.action": [[3, 3, 1, "", "display_widgets_action"]], "lib.frontend.experiment": [[3, 1, 1, "", "Experiment"]], "lib.frontend.experiment.Experiment": [[3, 2, 1, "", "check_and_set_paths"], [3, 4, 1, "", "default"], [3, 4, 1, "", "default_log"], [3, 2, 1, "", "get_default_param_value"], [3, 4, 1, "", "is_paths_ok"], [3, 4, 1, "", "list_logs"], [3, 4, 1, "", "list_nxs"], [3, 4, 1, "", "list_params_files"], [3, 4, 1, "", "list_scans"], [3, 4, 1, "", "list_scripts"], [3, 2, 1, "", "load_params_from_json"], [3, 4, 1, "", "params"], [3, 4, 1, "", "paths"], [3, 2, 1, "", "save_params_in_json"], [3, 2, 1, "", "set_list_images"], [3, 2, 1, "", "set_list_logs"], [3, 2, 1, "", "set_list_nxs"], [3, 2, 1, "", "set_list_params_files"], [3, 2, 1, "", "set_list_scripts"], [3, 2, 1, "", "set_scans"], [3, 2, 1, "", "update_param_from_widget"]], "lib.frontend.form": [[3, 3, 1, "", "display_widgets_form"]], "lib.frontend.jlb_io": [[3, 3, 1, "", "display_widgets_insert_from_log"], [3, 3, 1, "", "display_widgets_insert_image"], [3, 3, 1, "", "display_widgets_insert_script"], [3, 3, 1, "", "display_widgets_insert_text"], [3, 3, 1, "", "display_widgets_load_params_from_json"], [3, 3, 1, "", "display_widgets_save_params_in_json"], [3, 3, 1, "", "export_logs_to_rlogs"], [3, 3, 1, "", "export_nb_to_pdf"], [3, 3, 1, "", "extract_absorbers_from_log"], [3, 3, 1, "", "extract_commands_from_log"], [3, 3, 1, "", "extract_dead_pixels"], [3, 3, 1, "", "extract_positions_from_log"]], "lib.frontend.notebook": [[3, 3, 1, "", "create_cell"], [3, 3, 1, "", "create_cell_action_widgets"], [3, 3, 1, "", "delete_cell"], [3, 3, 1, "", "refresh_cell"], [3, 3, 1, "", "save_nb"]], "lib.frontend.process": [[3, 3, 1, "", "display_widgets_process"]], "lib.frontend.process_widgets": [[4, 0, 0, "-", "warea_detector"], [4, 0, 0, "-", "wdata_1d"], [4, 0, 0, "-", "wgixd"], [4, 0, 0, "-", "wgixs"], [4, 0, 0, "-", "wisotherm"], [4, 0, 0, "-", "wxrf"], [4, 0, 0, "-", "wxrr"]], "lib.frontend.process_widgets.warea_detector": [[4, 3, 1, "", "display_widgets_area_detector"]], "lib.frontend.process_widgets.wdata_1d": [[4, 3, 1, "", "display_interactive_1d_plot"], [4, 3, 1, "", "display_widgets_1d_fit"], [4, 3, 1, "", "display_widgets_data_1d"], [4, 3, 1, "", "display_widgets_energy_calib"]], "lib.frontend.process_widgets.wgixd": [[4, 3, 1, "", "display_widgets_calib_thetaz"], [4, 3, 1, "", "display_widgets_gixd"], [4, 3, 1, "", "display_widgets_vineyard"]], "lib.frontend.process_widgets.wgixs": [[4, 3, 1, "", "display_widgets_gixs"]], "lib.frontend.process_widgets.wisotherm": [[4, 3, 1, "", "display_widgets_isotherm"]], "lib.frontend.process_widgets.wxrf": [[4, 3, 1, "", "display_widgets_identify_peaks"], [4, 3, 1, "", "display_widgets_xrf"]], "lib.frontend.process_widgets.wxrr": [[4, 3, 1, "", "display_widgets_calib_xrr_liquid"], [4, 3, 1, "", "display_widgets_xrr_liquid"], [4, 3, 1, "", "display_widgets_xrr_solid"], [4, 3, 1, "", "preview_direct_xrr"], [4, 3, 1, "", "preview_indiv_scan_xrr"]], "lib.frontend.scan": [[3, 1, 1, "", "Scan"]], "lib.frontend.scan.Scan": [[3, 4, 1, "", "command"], [3, 4, 1, "", "name"], [3, 4, 1, "", "nxs_name"], [3, 4, 1, "", "path_to_nxs"], [3, 2, 1, "", "set_command"], [3, 2, 1, "", "set_identifiers"]], "lib.jupylabbook": [[1, 3, 1, "", "display_action"], [1, 3, 1, "", "display_process"], [1, 3, 1, "", "print_version"], [1, 3, 1, "", "start"]]}, "objtypes": {"0": "py:module", "1": "py:class", "2": "py:method", "3": "py:function", "4": "py:attribute"}, "objnames": {"0": ["py", "module", "Python module"], "1": ["py", "class", "Python class"], "2": ["py", "method", "Python method"], "3": ["py", "function", "Python function"], "4": ["py", "attribute", "Python attribute"]}, "titleterms": {"welcom": 0, "jupylabbook": [0, 1], "s": 0, "document": 0, "indic": 0, "tabl": 0, "lib": [1, 2, 3, 4, 5], "packag": [1, 2, 3, 4], "subpackag": [1, 3], "submodul": [1, 2, 3, 4], "modul": [1, 2, 3, 4], "content": [1, 2, 3, 4], "backend": 2, "pynexu": 2, "area_detector": 2, "data_1d": 2, "gixd": 2, "gix": 2, "isotherm": 2, "xrf": 2, "xrr": 2, "frontend": [3, 4], "action": 3, "experi": 3, "form": 3, "jlb_io": 3, "notebook": 3, "process": 3, "scan": 3, "process_widget": 4, "warea_detector": 4, "wdata_1d": 4, "wgixd": 4, "wgix": 4, "wisotherm": 4, "wxrf": 4, "wxrr": 4}, "envversion": {"sphinx.domains.c": 2, "sphinx.domains.changeset": 1, "sphinx.domains.citation": 1, "sphinx.domains.cpp": 6, "sphinx.domains.index": 1, "sphinx.domains.javascript": 2, "sphinx.domains.math": 2, "sphinx.domains.python": 3, "sphinx.domains.rst": 2, "sphinx.domains.std": 2, "sphinx": 56}})
