# Supplementary material for: Opportunities and new developments for the study of surfaces and interfaces in soft condensed matter at the SIRIUS beamline of Synchrotron SOLEIL
Source: J Synchrotron Radiat. 2024 Jan 1;31(Pt 1):162–76. doi: 10.1107/S1600577523008810 (PMC10833424; doi:10.1107/S1600577523008810)
Supplement: Supplementary file 1 [file s-31-00162-sup1.zip › JupyLabBook-v3.0.2/lib/frontend/process_widgets/warea_detector.py]

"""
Module for area detector widgets.
"""
import ipywidgets as iwid
from IPython.display import display
from lib.frontend import notebook, jlb_io

def display_widgets_area_detector(expt):
    """
    Set and display the widgets for processing area detector.

    Parameters
    ----------
    expt : object
        Object of the class Experiment.

    """
    ##################################
    # Functions on_click
    ##################################

    def _on_button_insert_plot_clicked(button):
        """
        Process and plot the output of the area detector.
        """
        # Update the params with the widget values
        expt.update_param_from_widget(dw,[
            'is_plot', 'is_save_sum', 'is_save_each', 'is_area_detector_logz',
            'is_print_stamps', 'is_print_info', 'is_print_abs',
            'x_min', 'x_max', 'y_min', 'y_max', 'map_area_detector'
            ]
        )

        for scan in expt.list_scans:

            # Extract absorbers
            if expt.params['is_print_abs']:
                absorbers = jlb_io.extract_absorbers_from_log(
                    path_to_logs_dir=expt.paths['dir_logs'],
                    list_logs=expt.list_logs,
                    scan_name=scan.name)
            else:
                absorbers = ''

            # Create a cell with the code to call the backend function
            code = (
            "images_sum, integ_x, integ_y =\\\n"
            "area_detector.process_area_detector_scan(\n"
            "nxs_name='%s', "
            "path_to_nxs_dir=%s,\n"
            "x_min=%s, "
            "x_max=%s, "
            "y_min=%s, "
            "y_max=%s,\n"
            "absorbers='%s', "
            "is_area_detector_logz=%s, "
            "map_area_detector='%s', "
            "path_to_save_dir=%s,\n"
            "is_print_stamps=%s, "
            "is_plot=%s, "
            "is_save_sum=%s, "
            "is_save_each=%s, "
            "is_print_info=%s"
            ")"%(
                scan.nxs_name,
                'paths[\'dir_nxs\']',
                expt.params['x_min'],
                expt.params['x_max'],
                expt.params['y_min'],
                expt.params['y_max'],
                absorbers,
                expt.params['is_area_detector_logz'],
                expt.params['map_area_detector'],
                'paths[\'dir_save\']',
                expt.params['is_print_stamps'],
                expt.params['is_plot'],
                expt.params['is_save_sum'],
                expt.params['is_save_each'],
                expt.params['is_print_info']
                )
            )

            notebook.create_cell(
                code=code, position='below', celltype='code',
                is_print=True, is_execute=True
                )

            # Add a title for each scan
            if len(expt.list_scans)>1:
                if scan.command:
                    code = '### '+scan.name+': '+scan.command
                else:
                    code = '### '+scan.name
                notebook.create_cell(code=code, position='below', celltype='markdown')

        # Put back the action widgets
        notebook.create_cell_action_widgets(is_delete_current_cell=True)

    ##################################
    # Create the widgets
    ##################################

    style = {'description_width': 'initial'}

    # Dictionnary for widgets
    dw = {}

    # Add the plot to the notebook
    dw['is_plot'] = iwid.Checkbox(
        value=expt.get_default_param_value('is_plot', alt=True),
        style=style,
        layout=iwid.Layout(width='150px'),
        description='Plot')

    # Save the sum of all images
    dw['is_save_sum'] = iwid.Checkbox(
        value=expt.get_default_param_value('is_save_sum', alt=True),
        style=style,
        layout=iwid.Layout(width='150px'),
        description='Save sum')

    # Save each individual images
    dw['is_save_each'] = iwid.Checkbox(
        value=expt.get_default_param_value('is_save_each', alt=False),
        style=style,
        layout=iwid.Layout(width='150px'),
        description='Save each')

    # Log x
    dw['is_area_detector_logz'] = iwid.Checkbox(
        value=expt.get_default_param_value('is_area_detector_logz', alt=True),
        style=style,
        layout=iwid.Layout(width='150px'),
        description='Log z')

    # Print data stamps
    dw['is_print_stamps'] = iwid.Checkbox(
        value=expt.get_default_param_value('is_print_stamps', alt=False),
        style=style,
        layout=iwid.Layout(width='150px'),
        description='Print sensors')

    # Print scan info
    dw['is_print_info'] = iwid.Checkbox(
        value=expt.get_default_param_value('is_print_info', alt=False),
        style=style,
        layout=iwid.Layout(width='150px'),
        description='Print scan info')

    # Print absorbers
    dw['is_print_abs'] = iwid.Checkbox(
        value=expt.get_default_param_value('is_print_abs', alt=False),
        style=style,
        layout=iwid.Layout(width='150px'),
        description='Print absorbers')

    # x min
    dw['x_min'] = iwid.IntText(
        value=expt.get_default_param_value('x_min', alt=0),
        style=style,
        layout=iwid.Layout(width='200px'),
        description='x min (pix)')

    # x max
    dw['x_max'] = iwid.IntText(
        value=expt.get_default_param_value('x_max', alt=980),
        style=style,
        layout=iwid.Layout(width='200px'),
        description='x max (pix)')

    # y min
    dw['y_min'] = iwid.IntText(
        value=expt.get_default_param_value('y_min', alt=0),
        style=style,
        layout=iwid.Layout(width='200px'),
        description='y min (pix)')

    # y max
    dw['y_max'] = iwid.IntText(
        value=expt.get_default_param_value('y_max', alt=1042),
        style=style,
        layout=iwid.Layout(width='200px'),
        description='y max (pix)')

    # Color map
    dw['map_area_detector'] = iwid.Dropdown(
        value=expt.get_default_param_value('map_area_detector', alt='viridis'),
        style=style,
        options=['viridis', 'jet', 'Greys', 'cividis', 'hot'],
        rows=5,
        description='Map')

    # Proceed
    button = iwid.Button(description='Insert plot',
                         style={"button_color":"lightgreen"})
    button.on_click(_on_button_insert_plot_clicked)
    dw['button_insert_plot'] = button

    ##################################
    # Organize and display the widgets
    ##################################

    lvl_0 = iwid.HBox([
        dw['is_plot'], dw['is_save_sum'], dw['is_save_each'], dw['is_print_stamps'], dw['is_print_info'], dw['is_print_abs'],
        dw['is_area_detector_logz'], dw['map_area_detector']
        ])

    lvl_1 = iwid.HBox([
        dw['x_min'], dw['x_max']
        ])

    lvl_2 = iwid.HBox([
        dw['y_min'], dw['y_max']
        ])

    # Display the widgets
    display(iwid.VBox([
        lvl_0,
        lvl_1,
        lvl_2,
        dw['button_insert_plot']
        ])
            )
