# Supplementary material for: Opportunities and new developments for the study of surfaces and interfaces in soft condensed matter at the SIRIUS beamline of Synchrotron SOLEIL
Source: J Synchrotron Radiat. 2024 Jan 1;31(Pt 1):162–76. doi: 10.1107/S1600577523008810 (PMC10833424; doi:10.1107/S1600577523008810)
Supplement: Supplementary file 1 [file s-31-00162-sup1.zip › JupyLabBook-v3.0.2/lib/params/dead_pixels/dead_pixels_pilatus.dat]

# Enter here the positions y, x of the dead pixels on the pilatus
877, 528
1018, 881
922, 847
382, 432
640, 859
640, 860 
