# Supplementary material for: Opportunities and new developments for the study of surfaces and interfaces in soft condensed matter at the SIRIUS beamline of Synchrotron SOLEIL
Source: J Synchrotron Radiat. 2024 Jan 1;31(Pt 1):162–76. doi: 10.1107/S1600577523008810 (PMC10833424; doi:10.1107/S1600577523008810)
Supplement: Supplementary file 1 [file s-31-00162-sup1.zip › JupyLabBook-v3.0.2/lib/params/params_init.json]

{"wavelength": 0.155, "is_plot": true, "is_save": true, "is_gixd_logx": false, "is_gixd_logy": false, "is_gixd_logz": false, "is_compute_qz": true, "is_force_gamma": false, "is_print_stamps": false, "is_print_info": false, "is_print_abs": false, "channel0": 607.0, "thetaz_factor": 0.000243, "thetac": 0.0028, "fgamma": 0.0, "bin_size": 10, "nb_levels": 50, "moy_to_create": "10, 20, 40", "map_gixd": "jet", "roi_soller": [510, 350, 130, 692], "is_params_loaded": true, "xas_signal_label": "mon4", "xas_norm_label": "mon2", "xas_standard_name": "XAS_ref_Ni.txt", "xas_energy_min": 8.2, "xas_energy_max": 8.6, "xas_energy_shift": 0.009, "energy_current": 8.333, "bragg_current": 13.7745, "is_identify_peaks": false, "arr_peaks": [[null, null]], "is_plot_spectrogram": true, "is_plot_first_last": true, "is_plot_sum": true, "is_xrf_log": true, "is_use_ev": false, "sdd_elements": "4", "channel_xrf_first": 0, "channel_xrf_last": 2047, "sdd_gain": 10.0, "sdd_ev0": 0.0, "first_point_plot": 0, "last_point_plot": -1, "is_save_sum": true, "is_save_each": false, "is_gixs_logz": true, "is_force_delta": false, "is_force_thetai": false, "distance_detec": 1000.0, "pixel_poni_x": 0.0, "pixel_poni_y": 0.0, "fdelta": 0.0, "fthetai": 0.0, "pixel_size": 0.172, "qxy_min": 0.0, "qxy_max": 1.0, "qz_min": 0.0, "qz_max": 1.0, "map_gixs": "viridis", "direct_scan_name": "SIRIUS_2022_02_23_4080.nxs", "is_track_beam": true, "is_bckg_up": true, "is_bckg_down": true, "is_bckg_left": false, "is_bckg_right": false, "is_force_direct": false, "is_plot_m4pitch": true, "is_plot_twotheta": true, "is_plot_qz": true, "is_plot_pos_y_beam": false, "fdirect": 1.0, "m4pitch0": -0.035, "roi_x0": 150, "roi_y0": 123, "roi_size_x": 80, "roi_size_y": 11, "summation_roi_size_y": 5, "type_xrr": "solid", "is_area_detector_logz": true, "x_min": 0, "x_max": 980, "y_min": 0, "y_max": 1042, "map_area_detector": "viridis"}
