# Supplementary material for: Opportunities and new developments for the study of surfaces and interfaces in soft condensed matter at the SIRIUS beamline of Synchrotron SOLEIL
Source: J Synchrotron Radiat. 2024 Jan 1;31(Pt 1):162–76. doi: 10.1107/S1600577523008810 (PMC10833424; doi:10.1107/S1600577523008810)
Supplement: Supplementary file 1 [file s-31-00162-sup1.zip › JupyLabBook-v3.0.2/lib/params/xas_standards/XAS_ref_Ni.txt]

#e	#xmu	#(1-xmu)
8133	-1.187342	2.187342
8143	-1.184224	2.184224
8153	-1.188469	2.188469
8163	-1.191798	2.191798
8173	-1.191653	2.191653
8183	-1.199984	2.199984
8193	-1.203991	2.203991
8203	-1.207338	2.207338
8213	-1.208177	2.208177
8223	-1.215529	2.215529
8233	-1.218825	2.218825
8243	-1.221199	2.221199
8253	-1.223493	2.223493
8263	-1.229251	2.229251
8273	-1.232633	2.232633
8283	-1.234453	2.234453
8293	-1.234387	2.234387
8303	-1.238854	2.238854
8313	-1.235656	2.235656
8313.5	-1.2367	2.2367
8314	-1.236477	2.236477
8314.5	-1.23623	2.23623
8315	-1.236271	2.236271
8315.5	-1.23587	2.23587
8316	-1.235183	2.235183
8316.5	-1.234621	2.234621
8317	-1.23408	2.23408
8317.5	-1.233499	2.233499
8318	-1.233052	2.233052
8318.5	-1.232374	2.232374
8319	-1.23157	2.23157
8319.5	-1.231183	2.231183
8320	-1.230363	2.230363
8320.5	-1.2294	2.2294
8321	-1.228649	2.228649
8321.5	-1.227383	2.227383
8322	-1.226286	2.226286
8322.5	-1.224933	2.224933
8323	-1.223272	2.223272
8323.5	-1.221463	2.221463
8324	-1.21947	2.21947
8324.5	-1.217516	2.217516
8325	-1.215198	2.215198
8325.5	-1.212163	2.212163
8326	-1.20857	2.20857
8326.5	-1.204502	2.204502
8327	-1.199438	2.199438
8327.5	-1.193108	2.193108
8328	-1.185193	2.185193
8328.5	-1.174357	2.174357
8329	-1.158956	2.158956
8329.5	-1.13481	2.13481
8330	-1.092133	2.092133
8330.5	-1.022921	2.022921
8331	-0.9274229	1.927423
8331.5	-0.8084255	1.808426
8332	-0.708663	1.708663
8332.5	-0.6075477	1.607548
8333	-0.5153634	1.515363
8333.5	-0.4318859	1.431886
8334	-0.3818287	1.381829
8334.5	-0.3457996	1.3458
8335	-0.3169322	1.316932
8335.5	-0.2925393	1.292539
8336	-0.2673501	1.26735
8336.5	-0.2323815	1.232382
8337	-0.1903467	1.190347
8337.5	-0.1391026	1.139103
8338	-0.09466224	1.094662
8338.5	-0.05034115	1.050341
8339	-0.01243059	1.012431
8339.5	0.0261332	0.9738668
8340	0.06390223	0.9360978
8340.5	0.116096	0.883904
8341	0.1724381	0.8275619
8341.5	0.2451734	0.7548266
8342	0.3169429	0.6830571
8342.5	0.4097527	0.5902473
8343	0.4952505	0.5047495
8343.5	0.5949833	0.4050167
8344	0.6825287	0.3174713
8344.5	0.7851168	0.2148832
8345	0.8768609	0.1231391
8345.5	0.9745154	0.0254846
8346	1.051022	-0.051022
8346.5	1.114752	-0.114752
8347	1.15777	-0.15777
8347.5	1.188429	-0.188429
8348	1.200095	-0.200095
8348.5	1.202773	-0.202773
8349	1.197587	-0.197587
8349.5	1.186711	-0.186711
8350	1.17207	-0.17207
8350.5	1.153022	-0.153022
8351	1.136269	-0.136269
8351.5	1.123968	-0.123968
8352	1.115695	-0.115695
8352.5	1.117439	-0.117439
8353	1.127961	-0.127961
8353.5	1.148023	-0.148023
8354	1.177973	-0.177973
8354.5	1.216745	-0.216745
8355	1.247335	-0.247335
8355.5	1.278596	-0.278596
8356	1.299655	-0.299655
8356.5	1.3114	-0.3114
8357	1.312105	-0.312105
8357.5	1.302394	-0.302394
8358	1.288332	-0.288332
8358.984	1.252334	-0.252334
8359.988	1.224828	-0.224828
8361.012	1.198845	-0.198845
8362.053	1.16957	-0.16957
8363.114	1.129681	-0.129681
8364.193	1.096232	-0.096232
8365.293	1.074981	-0.074981
8366.41	1.06175	-0.06175
8367.548	1.054904	-0.054904
8368.703	1.052574	-0.052574
8369.878	1.060325	-0.060325
8371.072	1.082768	-0.082768
8372.285	1.117266	-0.117266
8373.518	1.160556	-0.160556
8374.769	1.211458	-0.211458
8376.038	1.26511	-0.26511
8377.327	1.320095	-0.320095
8378.636	1.372096	-0.372096
8379.963	1.409233	-0.409233
8381.309	1.417694	-0.417694
8382.674	1.402116	-0.402116
8384.059	1.361775	-0.361775
8385.461	1.301524	-0.301524
8386.884	1.242041	-0.242041
8388.325	1.18386	-0.18386
8389.785	1.135059	-0.135059
8391.265	1.092618	-0.092618
8392.763	1.064108	-0.064108
8394.28	1.047711	-0.047711
8395.816	1.047814	-0.047814
8397.372	1.050949	-0.050949
8398.946	1.04649	-0.04649
8400.54	1.035407	-0.035407
8402.152	1.030102	-0.030102
8403.783	1.032713	-0.032713
8405.434	1.04614	-0.04614
8407.104	1.064302	-0.064302
8408.792	1.080981	-0.080981
8410.5	1.092257	-0.092257
8412.227	1.106684	-0.106684
8413.972	1.133767	-0.133767
8415.736	1.164194	-0.164194
8417.521	1.191827	-0.191827
8419.322	1.218465	-0.218465
8421.145	1.248479	-0.248479
8422.985	1.283449	-0.283449
8424.845	1.323986	-0.323986
8426.724	1.362484	-0.362484
8428.621	1.392434	-0.392434
8430.538	1.404652	-0.404652
8432.474	1.39043	-0.39043
8434.429	1.362738	-0.362738
8436.402	1.319944	-0.319944
8438.396	1.27134	-0.27134
8440.407	1.219988	-0.219988
8442.438	1.169743	-0.169743
8444.488	1.129114	-0.129114
8446.557	1.103816	-0.103816
8448.646	1.067732	-0.067732
8450.752	1.024888	-0.024888
8452.878	0.9747255	0.0252745
8455.023	0.9325686	0.0674314
8457.188	0.9069922	0.0930078
8459.37	0.9049795	0.0950205
8461.572	0.9199069	0.0800931
8463.794	0.9472014	0.0527986
8466.034	0.9865711	0.0134289
8468.293	1.02554	-0.02554
8470.571	1.05946	-0.05946
8472.868	1.079972	-0.079972
8475.185	1.081468	-0.081468
8477.52	1.071093	-0.071093
8479.874	1.057764	-0.057764
8482.247	1.063889	-0.063889
8484.64	1.104924	-0.104924
8487.051	1.174127	-0.174127
8489.481	1.25083	-0.25083
8491.931	1.303861	-0.303861
8494.399	1.334577	-0.334577
8496.887	1.345802	-0.345802
8499.393	1.350035	-0.350035
8501.919	1.33678	-0.33678
8504.463	1.301078	-0.301078
8507.026	1.244902	-0.244902
8509.609	1.172644	-0.172644
8512.211	1.085941	-0.085941
8514.831	0.9896802	0.0103198
8517.471	0.8944293	0.1055707
8520.129	0.8302431	0.1697569
8522.807	0.7980032	0.2019968
8525.504	0.8035675	0.1964325
8528.22	0.8420371	0.1579629
8530.954	0.8961638	0.1038362
8533.708	0.9502006	0.0497994
8536.48	0.9948671	0.0051329
8539.272	1.02885	-0.02885
8542.083	1.044647	-0.044647
8544.913	1.041227	-0.041227
8547.762	1.034479	-0.034479
8550.63	1.024332	-0.024332
8553.517	1.009773	-0.009773
8556.422	0.9894716	0.0105284
8559.348	0.9699874	0.0300126
8562.291	0.9591378	0.0408622
8565.254	0.9728802	0.0271198
8568.236	1.011552	-0.011552
8571.237	1.05742	-0.05742
8574.257	1.094298	-0.094298
8577.296	1.114667	-0.114667
8580.354	1.12936	-0.12936
8583.432	1.128019	-0.128019
8586.527	1.109171	-0.109171
8589.643	1.071849	-0.071849
8592.776	1.020815	-0.020815
8595.93	0.9666476	0.0333524
8599.103	0.9113229	0.0886771
8602.293	0.8766038	0.1233962
8605.504	0.8519962	0.1480038
8608.732	0.8426247	0.1573753
8611.981	0.8436667	0.1563333
8615.248	0.8457719	0.1542281
8618.535	0.846391	0.153609
8621.84	0.8438587	0.1561413
8625.164	0.841959	0.158041
8628.508	0.8422849	0.1577151
8631.87	0.846589	0.153411
8635.252	0.8574828	0.1425172
8638.652	0.8706139	0.1293861
8642.071	0.8807002	0.1192998
8645.51	0.8880546	0.1119454
8648.968	0.8937825	0.1062175
8652.444	0.8974716	0.1025284
8655.939	0.900329	0.099671
8659.454	0.9087958	0.0912042
8662.988	0.9188957	0.0811043
8666.541	0.9278674	0.0721326
8670.112	0.9285532	0.0714468
8673.703	0.9191004	0.0808996
8677.313	0.9016338	0.0983662
8680.941	0.8792137	0.1207863
8684.589	0.8548641	0.1451359
8688.256	0.8315125	0.1684875
8691.941	0.8176162	0.1823838
8695.646	0.8108651	0.1891349
8699.37	0.8122748	0.1877252
8703.113	0.8116256	0.1883744
8706.875	0.8000428	0.1999572
8710.655	0.7795172	0.2204828
8714.456	0.7567167	0.2432833
8718.274	0.7455603	0.2544397
8722.112	0.7436588	0.2563412
8725.97	0.7414908	0.2585092
8729.846	0.7399966	0.2600034
8733.74	0.7412746	0.2587254
8737.654	0.7418568	0.2581432
8741.588	0.743594	0.256406
8745.54	0.7470026	0.2529974
8749.511	0.7517226	0.2482774
8753.501	0.7549468	0.2450532
8757.51	0.7587596	0.2412404
8761.538	0.7608623	0.2391377
8765.585	0.7629488	0.2370512
8769.651	0.7632104	0.2367896
8773.736	0.7628025	0.2371975
8777.841	0.7590597	0.2409403
8781.964	0.7512935	0.2487065
8786.106	0.737466	0.262534
8790.268	0.7220948	0.2779052
8794.448	0.7060323	0.2939677
8798.647	0.6939121	0.3060879
8802.866	0.6891095	0.3108905
8807.104	0.6859903	0.3140097
8811.359	0.6847008	0.3152992
8815.635	0.6812055	0.3187945
8819.93	0.6778074	0.3221926
8824.243	0.6699731	0.3300269
8828.575	0.6592633	0.3407367
8832.927	0.6494802	0.3505198
8837.298	0.6417854	0.3582146
8841.688	0.6360348	0.3639652
8846.096	0.6287067	0.3712933
8850.523	0.6224806	0.3775194
8854.97	0.6173386	0.3826614
8859.436	0.6134348	0.3865652
8863.92	0.6111352	0.3888648
8868.424	0.6129311	0.3870689
8872.946	0.6142858	0.3857142
8877.488	0.6162093	0.3837907
8882.049	0.618799	0.381201
8886.629	0.6216836	0.3783164
8891.228	0.6241424	0.3758576
8895.846	0.6227487	0.3772513
8900.482	0.6165609	0.3834391
8905.139	0.6059644	0.3940356
8909.813	0.593129	0.406871
8914.507	0.5829397	0.4170603
8919.22	0.5739615	0.4260385
8923.952	0.5666567	0.4333433
8928.703	0.5588309	0.4411691
8933.473	0.5552748	0.4447252
8938.262	0.5502706	0.4497294
8943.07	0.5467609	0.4532391
8947.896	0.5415312	0.4584688
8952.743	0.5375232	0.4624768
8957.608	0.5317316	0.4682684
8962.492	0.5258829	0.4741171
8967.396	0.518899	0.481101
8972.317	0.5120401	0.4879599
8977.259	0.5059251	0.4940749
8982.219	0.5014646	0.4985354
8987.198	0.4988924	0.5011076
8992.196	0.4950036	0.5049964
8997.214	0.4930604	0.5069396
9002.25	0.4888977	0.5111023
9007.306	0.4865227	0.5134773
9012.38	0.4849868	0.5150132
9017.473	0.4814268	0.5185732
9022.585	0.4797905	0.5202095
9027.717	0.4758155	0.5241845
9032.867	0.4715048	0.5284952
9038.037	0.4661489	0.5338511
9043.225	0.4613472	0.5386528
9048.433	0.4554649	0.5445351
9053.659	0.4493787	0.5506213
9058.904	0.4433548	0.5566452
9064.169	0.4380248	0.5619752
9069.453	0.4325807	0.5674193
9074.756	0.4268225	0.5731775
9080.077	0.4221847	0.5778153
9085.418	0.4155279	0.5844721
9090.777	0.4102087	0.5897913
9096.156	0.4056377	0.5943623
9101.554	0.400511	0.599489
9106.971	0.3950303	0.6049697
9112.406	0.3893967	0.6106033
9117.861	0.3842375	0.6157625
9123.335	0.3787718	0.6212282
9128.827	0.3740582	0.6259418
9134.339	0.3685406	0.6314594
9139.87	0.3658523	0.6341477
9145.42	0.3626103	0.6373897
9150.988	0.3591584	0.6408416
9156.577	0.3550715	0.6449285
9162.184	0.3520307	0.6479693
9167.81	0.3473953	0.6526047
9173.454	0.3417244	0.6582756
9179.118	0.3368032	0.6631968
9184.802	0.3317784	0.6682216
9190.504	0.3274617	0.6725383
9196.225	0.3235876	0.6764124
9201.965	0.3192021	0.6807979
9207.724	0.314228	0.685772
9213.502	0.308134	0.691866
9219.299	0.3033978	0.6966022
9225.115	0.2981749	0.7018251
9230.95	0.2925697	0.7074303
9236.805	0.2869943	0.7130057
9242.678	0.2823303	0.7176697
9248.57	0.2771006	0.7228994
9254.481	0.2715236	0.7284764
9260.412	0.2666853	0.7333147
9266.361	0.2617949	0.7382051
9272.329	0.2573819	0.7426181
9278.316	0.2521869	0.7478131
9284.323	0.2477456	0.7522544
9290.349	0.2431662	0.7568338
9296.393	0.2388149	0.7611851
9302.456	0.2345895	0.7654105
9308.539	0.2306372	0.7693628
9314.641	0.2260927	0.7739073
9320.761	0.2215655	0.7784345
9326.9	0.2172381	0.7827619
9333.059	0.2129558	0.7870442
9339.236	0.2083442	0.7916558
9345.434	0.2031359	0.7968641
9351.648	0.198766	0.801234
9357.883	0.1941788	0.8058212
9364.137	0.1893213	0.8106787
9370.41	0.1845921	0.8154079
9376.701	0.1802547	0.8197453
9383.012	0.1754182	0.8245818
9389.342	0.1701656	0.8298344
9395.69	0.1654743	0.8345257
9402.059	0.1605635	0.8394365
9408.445	0.1556645	0.8443355
9414.851	0.1505042	0.8494958
9421.275	0.1456384	0.8543616
9427.72	0.1407082	0.8592918
9434.183	0.1354862	0.8645138
9440.664	0.1303696	0.8696304
9447.166	0.1254555	0.8745445
9453.686	0.1208408	0.8791592
9460.225	0.1161771	0.8838229
9466.782	0.1118599	0.8881401
9473.359	0.106958	0.893042
9479.955	0.1025476	0.8974524
9486.57	0.09777447	0.9022255
9493.205	0.09288616	0.9071138
9499.857	0.0880765	0.9119235
9506.53	0.08323778	0.9167622
9513.221	0.07925244	0.9207476
9519.932	0.07407293	0.9259271
9526.66	0.06935741	0.9306426
9533.408	0.06554523	0.9344548
9540.176	0.05995305	0.940047
9546.962	0.05494661	0.9450534
9553.768	0.0504836	0.9495164
9560.592	0.04496556	0.9550344
9567.435	0.04068335	0.9593166
