# Supplementary material for: Opportunities and new developments for the study of surfaces and interfaces in soft condensed matter at the SIRIUS beamline of Synchrotron SOLEIL
Source: J Synchrotron Radiat. 2024 Jan 1;31(Pt 1):162–76. doi: 10.1107/S1600577523008810 (PMC10833424; doi:10.1107/S1600577523008810)
Supplement: Supplementary file 1 [file s-31-00162-sup1.zip › JupyLabBook-v3.0.2/lib/params/xas_standards/XAS_ref_Zn.txt]

#e	#xmu	#(1-xmu)
9458.999	-2.310455	3.310455
9469.001	-2.31151	3.31151
9479.001	-2.315717	3.315717
9488.999	-2.317872	3.317872
9498.999	-2.320815	3.320815
9508.998	-2.323152	3.323152
9518.998	-2.32365	3.32365
9529.002	-2.325126	3.325126
9539.002	-2.328457	3.328457
9549	-2.333521	3.333521
9559.001	-2.335216	3.335216
9568.998	-2.338606	3.338606
9578.998	-2.341207	3.341207
9589	-2.343825	3.343825
9598.999	-2.34583	3.34583
9609	-2.34731	3.34731
9619.002	-2.347126	3.347126
9629.002	-2.346349	3.346349
9630.002	-2.34579	3.34579
9631.002	-2.345598	3.345598
9631.998	-2.344938	3.344938
9632.999	-2.344719	3.344719
9634	-2.343954	3.343954
9635.001	-2.343696	3.343696
9635.998	-2.34261	3.34261
9636.999	-2.341702	3.341702
9638.001	-2.341135	3.341135
9638.998	-2.339793	3.339793
9640.001	-2.338383	3.338383
9640.998	-2.337066	3.337066
9642.001	-2.335172	3.335172
9642.999	-2.333227	3.333227
9644.002	-2.331011	3.331011
9645	-2.328334	3.328334
9645.999	-2.325763	3.325763
9646.998	-2.322229	3.322229
9648.002	-2.317509	3.317509
9649.001	-2.312626	3.312626
9650.001	-2.306017	3.306017
9651	-2.297766	3.297766
9652	-2.287397	3.287397
9653	-2.273621	3.273621
9654.001	-2.254142	3.254142
9655.001	-2.226259	3.226259
9656.002	-2.179988	3.179988
9656.998	-2.093052	3.093052
9657.999	-1.894093	2.894093
9659.001	-1.419087	2.419087
9660.002	-0.7961579	1.796158
9660.999	-0.3883458	1.388346
9662.001	-0.1341187	1.134119
9662.999	0.0001808155	0.9998192
9664.001	0.08060073	0.9193993
9664.999	0.2083637	0.7916363
9666.002	0.3593691	0.6406309
9667	0.4833581	0.5166419
9667.998	0.5764321	0.4235679
9669.002	0.6228442	0.3771558
9670.001	0.5672274	0.4327726
9671	0.4036469	0.5963531
9671.999	0.2294337	0.7705663
9672.998	0.1221051	0.8778949
9673.998	0.07211178	0.9278882
9674.998	0.0514559	0.9485441
9675.998	0.05165686	0.9483431
9676.998	0.05606849	0.9439315
9677.999	0.04242497	0.957575
9678.999	0.01127033	0.9887297
9680	-0.02628887	1.026289
9681.002	-0.06037909	1.060379
9681.998	-0.07696776	1.076968
9682.999	-0.08370829	1.083708
9684.001	-0.08274937	1.082749
9684.998	-0.07435443	1.074354
9686.001	-0.05770323	1.057703
9686.998	-0.03305939	1.033059
9688.001	-0.003627135	1.003627
9690.518	0.08499615	0.9150038
9692.067	0.1405631	0.8594369
9693.656	0.1824308	0.8175692
9695.286	0.2040369	0.7959631
9696.95	0.2034401	0.7965599
9698.654	0.189223	0.810777
9700.393	0.162954	0.837046
9702.168	0.1273767	0.8726233
9703.982	0.100565	0.899435
9705.837	0.08617953	0.9138205
9707.722	0.08175404	0.918246
9709.647	0.09021683	0.9097832
9711.613	0.1104322	0.8895678
9713.614	0.1280006	0.8719994
9715.65	0.1328929	0.8671071
9717.727	0.1267794	0.8732206
9719.839	0.1209918	0.8790082
9721.992	0.1187926	0.8812074
9724.176	0.1201736	0.8798264
9726.405	0.1267567	0.8732433
9728.665	0.1382695	0.8617305
9730.966	0.156898	0.843102
9733.302	0.1749672	0.8250328
9735.675	0.1853845	0.8146155
9738.088	0.1847408	0.8152592
9740.538	0.1701145	0.8298855
9743.023	0.143044	0.856956
9745.544	0.1120092	0.8879908
9748.107	0.08691888	0.9130811
9750.706	0.07259357	0.9274064
9753.341	0.06172974	0.9382703
9756.013	0.05040691	0.9495931
9758.726	0.03978415	0.9602158
9761.47	0.0400148	0.9599852
9764.256	0.05367025	0.9463297
9767.079	0.07372925	0.9262708
9769.938	0.0930995	0.9069005
9772.834	0.1098797	0.8901203
9775.772	0.1280112	0.8719888
9778.741	0.1433949	0.8566051
9781.748	0.1479945	0.8520055
9784.796	0.1392481	0.8607519
9787.882	0.1256373	0.8743627
9790.999	0.1152224	0.8847776
9794.159	0.1085754	0.8914246
9797.357	0.1003109	0.8996891
9800.586	0.08989733	0.9101027
9803.858	0.07683905	0.9231609
9807.167	0.06522889	0.9347711
9810.509	0.05002975	0.9499703
9813.894	0.03248812	0.9675119
9817.311	0.01723606	0.9827639
9820.772	0.01264937	0.9873506
9824.264	0.02325575	0.9767442
9827.795	0.03857759	0.9614224
9831.364	0.04939635	0.9506037
9834.971	0.05192184	0.9480782
9838.617	0.04994238	0.9500576
9842.295	0.04935915	0.9506408
9846.012	0.04950688	0.9504931
9849.772	0.05086337	0.9491366
9853.561	0.0533538	0.9466462
9857.393	0.05406722	0.9459328
9861.259	0.05176521	0.9482348
9865.164	0.04725596	0.952744
9869.108	0.03702147	0.9629785
9873.09	0.02209981	0.9779002
9877.107	0.005748794	0.9942512
9881.163	-0.0113286	1.011329
9885.252	-0.02509958	1.0251
9889.381	-0.03334744	1.033347
9893.55	-0.03710598	1.037106
9897.753	-0.03582783	1.035828
9901.99	-0.03261571	1.032616
9906.272	-0.02929358	1.029294
9910.584	-0.02941529	1.029415
9914.941	-0.03054617	1.030546
9919.332	-0.03412068	1.034121
9923.759	-0.03637455	1.036375
9928.225	-0.0384608	1.038461
9932.727	-0.04055829	1.040558
9937.264	-0.04471344	1.044713
9941.842	-0.04897079	1.048971
9946.46	-0.05465634	1.054656
9951.108	-0.06114616	1.061146
9955.797	-0.07030865	1.070309
9960.527	-0.08202469	1.082025
9965.288	-0.09292529	1.092925
9970.089	-0.1018995	1.1019
9974.927	-0.1074166	1.107417
9979.806	-0.1117159	1.111716
9984.716	-0.1163413	1.116341
9989.668	-0.1225759	1.122576
9994.656	-0.1256781	1.125678
9999.68	-0.1280027	1.128003
10004.74	-0.1306604	1.13066
10009.84	-0.1334329	1.133433
10014.98	-0.1369761	1.136976
10020.16	-0.139981	1.139981
10025.37	-0.1436943	1.143694
10030.61	-0.1476885	1.147689
10035.9	-0.1530407	1.153041
10041.23	-0.1590793	1.159079
10046.59	-0.165929	1.165929
10051.99	-0.175698	1.175698
10057.42	-0.1845287	1.184529
10062.9	-0.191129	1.191129
10068.41	-0.1974206	1.197421
10073.95	-0.2031556	1.203156
10079.54	-0.211329	1.211329
10085.16	-0.2148099	1.21481
10090.82	-0.2203636	1.220364
10096.52	-0.2262583	1.226258
10102.25	-0.2313291	1.231329
10108.03	-0.2354117	1.235412
10113.84	-0.2401877	1.240188
10119.68	-0.2451357	1.245136
10125.57	-0.2499632	1.249963
10131.49	-0.2542383	1.254238
10137.45	-0.2598329	1.259833
10143.44	-0.265815	1.265815
10149.48	-0.2728168	1.272817
10155.55	-0.279343	1.279343
10161.65	-0.2864121	1.286412
10167.8	-0.2921228	1.292123
10173.98	-0.297395	1.297395
10180.2	-0.3030568	1.303057
10186.46	-0.3080559	1.308056
10192.75	-0.3136853	1.313685
10199.08	-0.3187165	1.318717
10205.46	-0.3245259	1.324526
10214.06	-0.3320334	1.332033
10220.52	-0.3369256	1.336926
10227.01	-0.341542	1.341542
10233.55	-0.3491866	1.349187
10240.12	-0.3509444	1.350944
10246.72	-0.3563879	1.356388
10253.36	-0.3618937	1.361894
10260.04	-0.366979	1.366979
10266.76	-0.3732043	1.373204
10273.52	-0.3783852	1.378385
10280.31	-0.3841756	1.384176
10287.14	-0.3907574	1.390757
10294.01	-0.3963585	1.396359
10300.92	-0.4009016	1.400902
10307.86	-0.4067024	1.406702
10314.84	-0.4121635	1.412164
10321.85	-0.417808	1.417808
10328.91	-0.4230538	1.423054
10336	-0.4279926	1.427993
10343.13	-0.4350059	1.435006
10350.3	-0.4403985	1.440399
10357.5	-0.4468968	1.446897
10364.74	-0.4528007	1.452801
10372.01	-0.4584771	1.458477
10379.33	-0.4645094	1.464509
10386.69	-0.4704099	1.47041
10394.08	-0.4759396	1.47594
10401.5	-0.4816429	1.481643
10408.97	-0.4870097	1.48701
10416.47	-0.4931307	1.493131
10424.01	-0.4994614	1.499461
10431.59	-0.5040544	1.504054
10439.2	-0.5104088	1.510409
10446.85	-0.5168769	1.516877
10454.54	-0.523289	1.523289
10462.26	-0.5287593	1.528759
10470.03	-0.5345266	1.534527
10477.83	-0.5401478	1.540148
10485.67	-0.5462134	1.546213
10493.55	-0.5515457	1.551546
10501.46	-0.556683	1.556683
10509.41	-0.5627769	1.562777
10517.4	-0.5686202	1.56862
10525.42	-0.5747918	1.574792
10533.48	-0.5805928	1.580593
10541.58	-0.5862183	1.586218
10549.72	-0.5919212	1.591921
10557.9	-0.5971031	1.597103
10566.11	-0.6026565	1.602657
10574.36	-0.6083974	1.608397
10582.64	-0.6143074	1.614307
10590.97	-0.6201838	1.620184
10599.33	-0.6251952	1.625195
10607.73	-0.6321337	1.632134
10616.16	-0.637388	1.637388
10624.64	-0.6435893	1.643589
10633.15	-0.6505524	1.650552
10641.69	-0.6562204	1.65622
10650.28	-0.6623782	1.662378
10658.9	-0.6688395	1.66884
10667.56	-0.6744297	1.67443
10676.26	-0.6804936	1.680494
10684.84	-0.6856199	1.68562
