# Supplementary material for: Opportunities and new developments for the study of surfaces and interfaces in soft condensed matter at the SIRIUS beamline of Synchrotron SOLEIL
Source: J Synchrotron Radiat. 2024 Jan 1;31(Pt 1):162–76. doi: 10.1107/S1600577523008810 (PMC10833424; doi:10.1107/S1600577523008810)
Supplement: Supplementary file 1 [file s-31-00162-sup1.zip › JupyLabBook-v3.0.2/requirements.txt]

python=3.8.11
ipysheet=0.5.0
lmfit=1.0.2
matplotlib=3.4.2
numpy=1.20.3
pillow=8.3.1
ipywidgets=7.6.3
ipysheet=0.5.0
ipython=7.26.0
pytables=3.6.1
scipy=1.7.1
nbconvert=6.1.0
notebook=6.4.3
